# Supplementary material for: Bacterial communities on classroom surfaces vary with human contact
Source: Microbiome. 2014 Mar 7;2:7. doi: 10.1186/2049-2618-2-7 (PMC3945812; doi:10.1186/2049-2618-2-7)
Supplement: Additional file 1 — Explanation of partial adapter sequences used in Illumina amplicon library preparation. [file 2049-2618-2-7-S1.txt]

Supplemental Primer/Adapter Sequences:
Illumina adapters were included only partially during the first PCR, and extended during a second PCR using the sequences below. 

Adapter + primer sequences for PCR1: 
5' TCTCGGCATTCCTGCTGAACCGCTCTTCGATCT-XXXXXX- GTGCCAGCMGCCGCGG 3'
5' ACACTCTTTCCCTACACGACGCTCTTCCGATCT-XXXXXX- TACNVGGGTATCTAATCC 3' 
	where XXXXXX = 6bp barcode added to each primer


Adapter addition sequences for PCR2:
5' AAGCAGAAGACGGCATACGAGATCGGTCTGGCATTCCTGC 3'  
5' ATGATACGGCGACCACCGAGATCTACACTCTTTCCCTACACGACG 3'.
