# Supplementary material for: Bacterial communities on classroom surfaces vary with human contact
Source: Microbiome. 2014 Mar 7;2:7. doi: 10.1186/2049-2618-2-7 (PMC3945812; doi:10.1186/2049-2618-2-7)
Supplement: Additional file 3 — Unrarefied operational taxonomic unit table used for this study. [file 2049-2618-2-7-S3.csv]

	1	7	9	10	11	12	13	16	17	19	20	21	22	23	27	28	29	33	34	35	36	39	40	41	42	43	44	45	46	47	49	50	51	56	57	59	61	62	63	64	65	67	68	69	70	71	72	73	74
Swab.162.02	0	0	0	9	3	0	12	0	6	2	0	60	0	2	28	0	0	30	1	27	2	3	0	0	0	13	1	0	0	0	0	13	0	0	8	1	0	3	1	1	0	1	4	8	52	1	8	0	0
Swab.162.03	0	11	0	47	1	0	3	0	14	1	0	95	2	0	23	0	0	33	0	10	0	0	0	1	0	54	4	0	0	1	2	32	0	0	2	0	0	1	3	16	0	6	6	8	24	0	3	0	0
Swab.162.04	0	0	0	123	3	1	11	0	6	1	0	195	2	0	34	0	0	55	1	24	5	1	0	1	0	52	4	0	0	0	0	79	0	0	6	1	0	6	2	2	0	2	7	25	57	0	6	1	0
Swab.162.05	0	5	0	73	2	0	5	0	16	0	0	164	2	0	30	0	0	38	0	71	0	1	0	0	0	35	9	0	0	0	1	23	0	0	5	0	0	2	3	3	0	12	6	163	29	0	8	0	0
Swab.162.06	1	37	0	50	10	0	4	0	9	2	0	119	3	1	48	1	0	21	0	31	1	2	0	1	1	46	16	0	0	0	0	36	0	0	5	0	0	0	5	2	0	10	16	11	79	1	10	1	0
Swab.162.07	0	11	0	32	3	1	5	0	7	0	1	113	9	0	30	0	0	17	0	57	0	1	0	0	0	30	10	0	0	0	2	25	0	0	6	1	0	0	7	0	0	6	2	27	59	0	4	0	0
Swab.162.08	0	3	0	69	5	0	0	0	2	0	1	198	5	0	163	0	0	16	0	75	2	0	1	0	0	30	9	0	0	0	4	92	0	0	0	0	0	0	3	2	0	6	4	129	29	0	7	0	0
Swab.162.09	0	14	0	90	4	0	4	0	4	2	0	200	2	0	27	0	0	32	0	286	0	0	0	0	0	45	5	0	0	0	2	25	0	0	1	0	0	1	3	0	1	0	0	701	10	0	2	2	0
Swab.162.11	1	148	0	70	6	1	11	0	75	0	0	209	7	0	45	2	0	54	1	22	3	2	1	0	2	10	5	0	0	0	3	20	0	0	0	0	0	2	3	14	0	7	1	14	46	0	4	0	0
Swab.162.12	0	0	0	41	1	0	26	0	54	0	1	122	0	0	86	1	1	88	0	17	38	13	0	0	1	9	4	0	0	0	2	78	0	0	1	0	14	5	0	19	0	7	9	8	10	0	3	0	0
Swab.162.13	0	2	2	46	5	0	59	0	1767	1	1	145	2	0	42	1	0	41	0	8	2	9	0	1	0	22	12	0	0	0	3	34	0	0	0	0	0	19	5	414	1	9	3	7	7	0	9	0	0
Swab.162.14	0	0	0	155	14	1	10	0	81	0	0	542	16	1	110	1	0	68	1	74	4	4	3	1	2	86	50	0	0	0	6	74	0	0	4	1	0	4	16	19	1	65	17	87	54	3	34	2	0
Swab.162.15	0	5	0	18	4	0	13	0	105	1	1	84	2	0	149	2	0	48	0	7	3	8	0	0	0	26	12	0	0	0	2	91	0	0	0	1	1	25	5	28	1	4	2	9	9	1	4	0	0
Swab.162.16	0	17	0	29	1	0	0	1	5480	0	0	71	0	0	13	0	0	33	0	1	4	0	0	0	0	7	6	0	0	0	2	9	0	0	1	1	0	0	2	1449	0	2	1	17	1	0	3	0	0
Swab.162.17	0	12	0	111	9	0	0	0	35	30	0	327	4	0	48	0	0	75	0	10	1	7	0	0	0	14	16	0	0	0	3	32	1	0	1	1	0	1	12	11	2	19	7	6	15	0	22	0	0
Swab.162.18	0	5	0	85	27	2	142	0	55	1	1	205	10	1	80	0	0	150	1	21	31	1	0	0	0	88	20	0	0	0	4	92	1	0	6	0	0	5	27	12	0	1	5	28	38	10	15	0	1
Swab.162.19	0	35	0	92	6	1	28	0	173	0	2	264	2	0	55	0	0	49	1	29	4	0	0	0	0	43	14	0	0	0	3	25	0	0	1	0	2	3	9	60	0	4	2	16	9	6	15	1	0
Swab.162.20	2	0	0	25	1	4	5	0	117	0	1	140	4	0	17	0	0	41	1	11	0	22	0	0	0	14	9	0	0	0	3	13	0	0	0	0	0	5	3	20	2	3	3	6	202	0	9	0	0
Swab.162.21	1	7	0	37	0	0	10	0	1470	0	1	79	0	0	18	1	0	163	0	17	0	7	0	0	0	12	1	0	0	0	0	19	0	0	0	0	0	3	1	1537	1	3	0	25	11	0	0	0	0
Swab.162.22	0	3	0	29	5	0	0	0	222	0	0	91	0	0	8	0	0	21	0	2	8	1	0	0	0	2	5	0	0	0	1	19	0	0	0	0	0	1	6	65	0	4	0	14	2	0	5	1	0
Swab.162.23	0	9	0	103	6	2	12	0	19	4	1	298	3	0	66	1	1	43	0	37	0	0	0	2	0	64	16	0	0	0	4	55	1	0	2	0	0	2	9	4	0	9	11	22	44	0	6	0	0
Swab.162.24	0	3	0	85	7	3	24	0	44	1	0	275	6	1	80	2	0	77	1	65	3	4	0	30	1	86	25	0	0	0	0	44	1	0	2	1	0	5	6	12	3	23	36	10	109	1	20	1	1
Swab.162.25	0	16	0	140	9	0	10	0	57	0	0	499	5	0	44	1	0	24	0	123	0	3	0	5	0	17	11	0	0	0	3	20	1	0	1	1	0	2	5	7	0	12	5	189	27	1	4	0	0
Swab.162.26	0	11	0	42	2	0	15	0	0	0	0	109	2	0	21	0	0	28	0	181	1	0	0	8	0	22	3	0	0	0	0	22	0	0	4	0	0	2	2	1	0	7	6	228	17	0	2	1	1
Swab.162.27	0	6	0	75	1	0	1	0	11	0	0	164	3	0	13	0	0	17	1	108	2	0	0	1	0	23	7	0	0	0	5	17	0	0	2	0	0	0	5	5	0	6	1	259	7	1	2	0	0
Swab.162.28	0	15	0	138	9	1	14	1	7	0	0	271	4	0	64	0	0	73	1	61	9	1	0	2	0	67	15	0	0	0	8	78	0	0	4	1	1	5	7	2	0	18	20	64	41	1	13	0	0
Swab.162.29	0	3	0	111	10	1	2	0	4	0	2	312	8	0	65	0	0	41	0	38	0	2	1	0	0	45	20	0	0	0	4	52	0	0	1	3	0	1	9	1	1	32	11	31	53	0	12	1	0
Swab.162.30	0	14	0	135	8	3	5	0	4	0	3	317	6	0	106	0	0	43	0	36	4	2	0	2	0	25	20	0	0	0	16	61	0	0	4	0	0	0	9	3	0	17	31	29	53	1	16	0	0
Swab.162.31	0	26	0	56	4	0	2	0	13	0	0	179	1	0	34	0	0	38	0	90	0	0	0	0	0	41	5	0	0	0	1	24	0	0	2	0	0	0	8	3	0	9	4	114	25	1	3	1	0
Swab.162.32	0	1	0	78	6	0	13	0	4	0	2	291	4	1	86	1	0	55	2	206	2	0	1	1	0	79	13	0	0	0	3	77	1	0	1	1	3	10	5	1	0	19	9	141	79	1	12	0	0
Swab.162.33	0	42	0	21	3	0	0	0	20	0	3	84	1	0	34	3	0	30	0	9	0	10	0	0	0	18	7	0	0	0	1	16	0	0	2	0	360	27	6	9	0	18	1	8	22	1	8	1	0
Swab.162.34	0	9	0	165	22	0	14	0	29	0	3	348	8	0	80	1	0	72	3	27	8	1	0	4	0	69	21	0	0	0	6	108	0	0	6	0	0	0	12	13	1	8	9	82	59	0	24	0	0
Swab.162.35	0	72	0	91	13	0	1	0	15	0	2	249	6	0	58	0	0	77	0	13	0	3	0	9	0	8	30	0	1	0	10	52	0	0	2	3	0	16	14	2	1	13	2	76	15	2	29	0	0
Swab.162.36	0	0	0	114	21	0	4	0	68	0	6	275	4	1	44	1	0	101	1	4	0	9	0	2	0	27	29	0	0	1	6	61	0	0	0	1	0	20	19	22	0	9	0	40	34	0	25	1	0
Swab.162.37	0	0	0	122	20	1	2	0	30	0	8	425	11	0	68	1	0	122	2	285	0	11	0	1	0	11	16	0	0	0	5	50	0	0	4	0	1	13	15	6	0	5	11	63	56	3	15	0	0
Swab.162.38	0	244	0	55	9	0	1	0	22	0	1	171	9	0	51	2	0	39	0	13	1	6	0	0	0	8	32	0	1	0	12	12	0	0	3	0	2	62	15	1	0	14	3	15	7	1	21	0	0
Swab.162.39	1	36	0	237	43	0	1	2	68	0	7	440	22	2	41	2	0	60	1	7	1	9	5	5	1	41	43	0	0	0	40	77	0	1	9	0	3	15	44	29	0	17	2	49	18	3	25	0	1
Swab.162.40	0	125	0	64	7	0	0	0	6	0	2	124	3	0	32	1	0	41	0	5	0	3	0	0	0	2	14	0	0	0	4	57	0	0	3	0	1	152	8	10	0	2	1	26	8	0	10	0	0
Swab.162.41	0	74	0	150	23	2	5	0	9	3	1	435	14	0	70	3	0	66	1	11	0	1	1	0	1	50	33	0	0	0	15	53	0	0	1	0	0	17	18	4	1	24	7	14	44	0	24	0	0
Swab.162.42	0	106	0	43	9	0	0	0	9	0	1	137	5	0	53	1	0	54	0	4	0	5	0	0	0	2	12	0	0	0	1	31	0	0	0	0	7	51	1	3	1	11	4	30	16	0	7	0	0
Swab.162.43	0	740	0	54	4	0	28	0	6	2	1	150	2	0	37	2	0	47	0	16	0	7	0	0	0	3	19	0	0	0	4	16	1	0	1	0	0	8	1	0	0	25	1	31	19	1	14	1	0
Swab.162.44	0	8	0	99	7	0	1	0	6	0	2	268	4	0	72	3	0	24	0	8	0	1	0	1	0	12	25	0	0	0	4	63	0	0	5	0	0	224	7	6	1	18	4	22	21	1	15	0	0
Swab.162.45	0	8	0	98	9	0	2	0	38	0	2	202	9	1	58	0	0	46	0	5	0	0	0	2	0	13	14	0	0	0	5	61	0	0	2	0	14	84	14	9	0	5	2	13	4	2	8	0	0
Swab.162.46	0	3	0	121	12	0	10	0	51	1	8	205	7	0	43	1	1	131	0	15	1	22	0	0	0	4	12	0	0	0	4	50	1	0	2	1	10	29	5	21	0	12	3	50	15	4	9	1	0
Swab.162.47	0	280	0	187	21	1	0	0	20	0	5	497	9	0	73	0	0	98	0	25	0	11	0	0	1	44	22	0	0	0	8	47	0	0	0	0	4	18	15	6	2	75	1	37	8	4	26	0	0
Swab.162.48	0	5	0	192	20	3	13	0	16	0	3	548	16	0	135	4	0	132	2	59	2	22	0	2	0	65	55	0	0	0	15	89	0	0	3	1	0	6	19	2	0	21	5	32	44	4	56	0	0
Swab.162.49	0	31	0	128	6	0	2	0	11	0	3	350	2	0	72	0	0	77	1	27	1	3	0	1	0	147	10	0	0	0	13	59	0	0	10	0	0	3	6	3	0	10	15	26	75	2	9	0	0
Swab.162.50	0	14	0	84	9	0	0	0	260	6	7	289	4	0	107	0	0	158	9	73	8	19	0	1	0	93	30	0	0	0	9	66	2	0	0	0	0	9	6	67	0	20	1	49	89	0	26	0	0
Swab.162.51	0	0	0	77	0	0	0	0	0	0	5	247	0	0	83	0	0	174	0	4	0	9	0	0	1	13	4	0	0	0	0	33	0	0	17	0	0	8	0	0	0	4	0	102	120	4	9	0	0
Swab.162.52	0	0	0	321	38	0	11	0	1	2	4	694	22	1	120	1	0	181	0	78	10	5	0	2	0	72	47	0	0	0	11	159	0	0	11	1	0	1	32	0	0	15	54	107	131	0	50	4	1
Swab.162.53	0	0	0	115	0	1	0	0	45	0	34	455	0	0	48	0	0	425	0	18	0	53	0	0	0	2	24	0	0	0	4	37	0	0	0	0	0	14	0	3	0	0	0	168	7	3	38	0	0
Swab.162.54	0	0	0	181	8	3	4	1	14	1	3	480	1	3	116	1	0	139	0	65	0	2	0	0	0	101	24	0	0	0	11	132	2	0	5	1	0	8	2	4	1	2	25	11	265	1	10	0	0
Swab.162.55	0	7	0	97	0	0	0	0	36	0	13	302	0	0	160	0	0	279	0	42	0	31	0	0	1	29	36	0	0	0	2	83	0	0	0	0	0	0	0	9	0	1	0	62	1	0	39	0	0
Swab.162.56	0	261	0	77	0	0	3	0	4	0	3	297	0	1	40	0	0	202	0	33	2	20	0	0	0	4	4	0	0	0	0	32	1	0	35	0	1	2	0	2	0	5	0	53	52	1	2	0	0
Swab.162.57	0	0	0	167	13	2	11	0	15	0	0	334	3	0	84	0	3	170	0	40	5	8	0	2	0	34	4	1	0	0	11	95	0	0	8	0	1	6	10	12	1	5	6	25	88	0	5	0	0
Swab.162.58	0	19	0	121	2	2	5	0	0	1	0	230	1	0	70	2	0	91	0	20	4	2	1	1	1	125	3	0	0	0	5	114	0	0	3	0	0	1	4	0	0	6	5	12	72	0	3	0	1
Swab.162.59	0	0	0	45	0	2	0	0	3	1	0	122	0	0	75	0	0	121	0	17	0	9	0	0	0	165	9	0	0	0	0	56	0	0	1	0	0	0	0	5	1	11	20	14	238	0	7	0	0
Swab.162.60	0	110	0	160	4	0	1	0	3	0	5	507	2	0	160	3	0	216	3	110	2	23	0	2	0	25	9	0	0	0	5	90	0	0	0	1	0	18	3	0	1	2	10	70	167	0	7	1	0
[truncated: 5,000 more columns]
