# Supplementary material for: Bacterial communities on classroom surfaces vary with human contact
Source: Microbiome. 2014 Mar 7;2:7. doi: 10.1186/2049-2618-2-7 (PMC3945812; doi:10.1186/2049-2618-2-7)
Supplement: Additional file 4 — Taxonomic assignments for all operational taxonomic units in Additional file3. [file 2049-2618-2-7-S4.csv]

	kingdom	phylum	class	order	family	genus
1	Bacteria	Actinobacteria	Actinobacteria	Actinomycetales	Corynebacteriaceae	Corynebacterium
7	Bacteria	SR1	-	-	-	-
9	Bacteria	Proteobacteria	Gammaproteobacteria	Pseudomonadales	Moraxellaceae	Acinetobacter
10	Bacteria	Proteobacteria	Alphaproteobacteria	Sphingomonadales	Sphingomonadaceae	Sphingomonas
11	Bacteria	Bacteroidetes	Sphingobacteria	Sphingobacteriales	Flexibacteraceae	Dyadobacter
12	Bacteria	Proteobacteria	Alphaproteobacteria	Rhizobiales	-	-
13	Bacteria	Cyanobacteria	Chloroplast	Chlorophyta	Trebouxiophyceae	-
16	Bacteria	Bacteroidetes	Sphingobacteria	Sphingobacteriales	Flexibacteraceae	Dyadobacter
17	Bacteria	Firmicutes	Bacilli	Lactobacillales	Lactobacillaceae	Lactobacillus
19	Bacteria	Cyanobacteria	Chloroplast	-	-	-
20	Bacteria	Bacteroidetes	Flavobacteria	Flavobacteriales	Flavobacteriaceae	-
21	Bacteria	Proteobacteria	Alphaproteobacteria	Sphingomonadales	Sphingomonadaceae	Sphingomonas
22	Bacteria	Bacteroidetes	Sphingobacteria	Sphingobacteriales	Flexibacteraceae	Dyadobacter
23	Bacteria	Actinobacteria	Actinobacteria	Actinomycetales	Nocardioidaceae	-
27	Bacteria	Actinobacteria	Actinobacteria	Actinomycetales	Geodermatophilaceae	-
28	Bacteria	Bacteroidetes	Sphingobacteria	Sphingobacteriales	Sphingobacteriaceae	Sphingobacterium
29	Bacteria	Verrucomicrobia	Verrucomicrobiae	Verrucomicrobiales	Verrucomicrobiaceae	Akkermansia
33	Bacteria	Firmicutes	Bacilli	Bacillales	Alicyclobacillaceae	Alicyclobacillus
34	Bacteria	SC4	-	-	-	-
35	Bacteria	Proteobacteria	Alphaproteobacteria	Rhodospirillales	Acetobacteraceae	Roseomonas
36	Bacteria	Proteobacteria	Alphaproteobacteria	Rhizobiales	-	-
39	Bacteria	Proteobacteria	Gammaproteobacteria	Pseudomonadales	Moraxellaceae	-
40	Bacteria	Proteobacteria	Gammaproteobacteria	Thiotrichales	Francisellaceae	-
41	Bacteria	Proteobacteria	Deltaproteobacteria	Myxococcales	-	-
42	Bacteria	Actinobacteria	Actinobacteria	Actinomycetales	Microbacteriaceae	-
43	Bacteria	Cyanobacteria	Nostocophycideae	Nostocales	Rivulariaceae	Calothrix
44	Bacteria	Bacteroidetes	Sphingobacteria	Sphingobacteriales	Sphingobacteriaceae	Pedobacter
45	Bacteria	Bacteroidetes	Flavobacteria	Flavobacteriales	-	-
46	Bacteria	Gemmatimonadetes	Gemmatimonadetes	-	-	-
47	Bacteria	Cyanobacteria	Oscillatoriophycideae	Oscillatoriales	Phormidiaceae	Phormidium
49	Bacteria	Bacteroidetes	Flavobacteria	Flavobacteriales	Flavobacteriaceae	-
50	Bacteria	Actinobacteria	Actinobacteria	Actinomycetales	Microbacteriaceae	-
51	Bacteria	Bacteroidetes	Sphingobacteria	Sphingobacteriales	Flexibacteraceae	Hymenobacter
56	Bacteria	Verrucomicrobia	Verrucomicrobiae	Verrucomicrobiales	Verrucomicrobiaceae	-
57	Bacteria	Bacteroidetes	Sphingobacteria	Sphingobacteriales	Flexibacteraceae	-
59	Bacteria	Actinobacteria	Actinobacteria	Actinomycetales	Nocardioidaceae	Aeromicrobium
61	Bacteria	Proteobacteria	Betaproteobacteria	Neisseriales	Neisseriaceae	-
62	Bacteria	Firmicutes	Clostridia	Clostridiales	Veillonellaceae	Veillonella
63	Bacteria	Bacteroidetes	Sphingobacteria	Sphingobacteriales	Flexibacteraceae	Dyadobacter
64	Bacteria	Firmicutes	Bacilli	Lactobacillales	Lactobacillaceae	Lactobacillus
65	Bacteria	Actinobacteria	Actinobacteria	Actinomycetales	Promicromonosporaceae	Promicromonospora
67	Bacteria	Actinobacteria	Actinobacteria	Actinomycetales	Nocardiaceae	Rhodococcus
68	Bacteria	Acidobacteria	Chloracidobacteria	-	-	-
69	Bacteria	Proteobacteria	Gammaproteobacteria	Enterobacteriales	Enterobacteriaceae	Salmonella
70	Bacteria	Thermi	Deinococci	Deinococcales	Deinococcaceae	Deinococcus
71	Bacteria	Firmicutes	Bacilli	Lactobacillales	Leuconostocaceae	Weissella
72	Bacteria	Bacteroidetes	Sphingobacteria	Sphingobacteriales	Sphingobacteriaceae	Pedobacter
73	Bacteria	Verrucomicrobia	Spartobacteria	Spartobacteriales	Spartobacteriaceae	Chthoniobacter
74	Bacteria	Proteobacteria	Alphaproteobacteria	Rhodospirillales	Acetobacteraceae	-
75	Bacteria	Firmicutes	Bacilli	Lactobacillales	Streptococcaceae	Streptococcus
76	Bacteria	Proteobacteria	Alphaproteobacteria	Sphingomonadales	Sphingomonadaceae	Sphingomonas
77	Bacteria	Proteobacteria	Alphaproteobacteria	Caulobacterales	Caulobacteraceae	Brevundimonas
78	Bacteria	Chloroflexi	SOGA31	-	-	-
80	Bacteria	Proteobacteria	Gammaproteobacteria	Xanthomonadales	Xanthomonadaceae	Thermomonas
81	Bacteria	Spirochaetes	Spirochaetes	Spirochaetales	Spirochaetaceae	Spirochaeta
82	Bacteria	Actinobacteria	Actinobacteria	Actinomycetales	Microbacteriaceae	Yonghaparkia
83	Bacteria	Proteobacteria	Betaproteobacteria	Burkholderiales	Comamonadaceae	Acidovorax
85	Bacteria	Actinobacteria	Actinobacteria	Actinomycetales	Nocardiaceae	Rhodococcus
86	Bacteria	Proteobacteria	Gammaproteobacteria	Legionellales	Coxiellaceae	-
91	Bacteria	Proteobacteria	Gammaproteobacteria	Pseudomonadales	Moraxellaceae	-
92	Bacteria	Bacteroidetes	Sphingobacteria	Sphingobacteriales	Flexibacteraceae	Spirosoma
94	Bacteria	Actinobacteria	Actinobacteria	Actinomycetales	Nocardiaceae	Rhodococcus
95	Bacteria	Proteobacteria	Gammaproteobacteria	Pseudomonadales	Pseudomonadaceae	Pseudomonas
97	Bacteria	Bacteroidetes	Flavobacteria	Flavobacteriales	Flavobacteriaceae	Chryseobacterium
99	Bacteria	Actinobacteria	Actinobacteria	Actinomycetales	Microbacteriaceae	-
100	Bacteria	Actinobacteria	Actinobacteria	Actinomycetales	Kineosporiaceae	-
102	Bacteria	Bacteroidetes	Sphingobacteria	Sphingobacteriales	Flexibacteraceae	Hymenobacter
103	Bacteria	Firmicutes	Clostridia	Clostridiales	-	-
104	Bacteria	Proteobacteria	Betaproteobacteria	Burkholderiales	-	Methylibium
106	Bacteria	Proteobacteria	Deltaproteobacteria	MIZ46	-	-
107	Bacteria	Planctomycetes	Phycisphaerae	-	-	-
110	Bacteria	Actinobacteria	Actinobacteria	Actinomycetales	Microbacteriaceae	-
114	Bacteria	Cyanobacteria	Oscillatoriophycideae	Chroococcales	Xenococcaceae	-
116	Bacteria	Nitrospirae	Nitrospira	Nitrospirales	Leptospirillaceae	Leptospirillum
117	Bacteria	Actinobacteria	Actinobacteria	Actinomycetales	Corynebacteriaceae	Corynebacterium
119	Bacteria	Bacteroidetes	Sphingobacteria	Sphingobacteriales	Sphingobacteriaceae	-
120	Bacteria	Actinobacteria	Actinobacteria	Actinomycetales	Actinomycetaceae	Actinomyces
124	Bacteria	Verrucomicrobia	Verrucomicrobiae	Verrucomicrobiales	Verrucomicrobiaceae	-
126	Bacteria	Proteobacteria	Gammaproteobacteria	Xanthomonadales	Xanthomonadaceae	Stenotrophomonas
128	Bacteria	Proteobacteria	Betaproteobacteria	Burkholderiales	Oxalobacteraceae	-
132	Bacteria	Actinobacteria	Actinobacteria	Acidimicrobiales	Iamiaceae	-
134	Bacteria	Planctomycetes	Planctomycea	Gemmatales	Isosphaeraceae	-
135	Bacteria	Tenericutes	Mollicutes	Acholeplasmatales	Acholeplasmataceae	CandidatusPhytoplasma
138	Bacteria	Proteobacteria	Gammaproteobacteria	Xanthomonadales	Xanthomonadaceae	Stenotrophomonas
139	Bacteria	Proteobacteria	Gammaproteobacteria	Alteromonadales	Idiomarinaceae	-
140	Bacteria	Cyanobacteria	Chloroplast	Chlorophyta	Trebouxiophyceae	-
141	Bacteria	Actinobacteria	Actinobacteria	Actinomycetales	Corynebacteriaceae	Corynebacterium
142	Bacteria	Bacteroidetes	Sphingobacteria	Sphingobacteriales	Sphingobacteriaceae	Sphingobacterium
144	Bacteria	Proteobacteria	Deltaproteobacteria	Myxococcales	-	-
145	Bacteria	TM6	SJA-4	-	-	-
146	Bacteria	Actinobacteria	Actinobacteria	Actinomycetales	Nocardiaceae	Rhodococcus
148	Bacteria	Bacteroidetes	Flavobacteria	Flavobacteriales	Flavobacteriaceae	Chryseobacterium
150	Bacteria	Proteobacteria	Alphaproteobacteria	Caulobacterales	Caulobacteraceae	Brevundimonas
151	Bacteria	Firmicutes	Bacilli	Lactobacillales	Lactobacillaceae	Lactobacillus
152	Bacteria	Firmicutes	Bacilli	Lactobacillales	Carnobacteriaceae	Granulicatella
153	Bacteria	Firmicutes	Bacilli	Lactobacillales	Streptococcaceae	Streptococcus
154	Bacteria	Proteobacteria	Deltaproteobacteria	Myxococcales	-	-
155	Bacteria	Proteobacteria	Gammaproteobacteria	Pasteurellales	Pasteurellaceae	Pasteurella
159	Bacteria	Verrucomicrobia	Verrucomicrobiae	Verrucomicrobiales	Verrucomicrobiaceae	Luteolibacter
160	Bacteria	Cyanobacteria	Oscillatoriophycideae	Chroococcales	Xenococcaceae	Chroococcidiopsis
161	Bacteria	Actinobacteria	Actinobacteria	Actinomycetales	Cellulomonadaceae	Oerskovia
164	Bacteria	Cyanobacteria	Oscillatoriophycideae	Chroococcales	Xenococcaceae	Chroococcidiopsis
165	Bacteria	Actinobacteria	Actinobacteria	Actinomycetales	Corynebacteriaceae	Corynebacterium
166	Bacteria	Tenericutes	Mollicutes	Mycoplasmatales	Mycoplasmataceae	Ureaplasma
167	Bacteria	Actinobacteria	Actinobacteria	Actinomycetales	Corynebacteriaceae	Corynebacterium
170	Bacteria	Cyanobacteria	Chloroplast	Chlorophyta	Trebouxiophyceae	-
173	Bacteria	SC4	-	-	-	-
174	Bacteria	Proteobacteria	Gammaproteobacteria	Enterobacteriales	Enterobacteriaceae	Salmonella
175	Bacteria	Thermi	Deinococci	Deinococcales	Deinococcaceae	Deinococcus
176	Bacteria	Actinobacteria	Actinobacteria	Actinomycetales	Nakamurellaceae	-
177	Bacteria	Actinobacteria	Actinobacteria	Actinomycetales	Nocardiaceae	Rhodococcus
178	Bacteria	Bacteroidetes	Sphingobacteria	Sphingobacteriales	Sphingobacteriaceae	-
180	Bacteria	Chloroflexi	Chloroflexi	Chloroflexales	Oscillochloridaceae	Oscillochloris
181	Bacteria	WPS-2	-	-	-	-
182	Bacteria	Acidobacteria	Chloracidobacteria	-	-	-
184	Bacteria	Cyanobacteria	Chloroplast	-	-	-
185	Bacteria	Chlamydiae	Chlamydiae	Chlamydiales	-	-
186	Bacteria	Verrucomicrobia	Verrucomicrobiae	Verrucomicrobiales	-	-
187	Bacteria	Firmicutes	Bacilli	Bacillales	Bacillaceae	Geobacillus
188	Bacteria	Firmicutes	Bacilli	Bacillales	Staphylococcaceae	Staphylococcus
193	Bacteria	Cyanobacteria	Chloroplast	Chlorophyta	Trebouxiophyceae	-
196	Bacteria	Cyanobacteria	Synechococcophycideae	Pseudanabaenales	Pseudanabaenaceae	Leptolyngbya
203	Bacteria	Bacteroidetes	Flavobacteria	Flavobacteriales	Flavobacteriaceae	Chryseobacterium
206	Bacteria	Bacteroidetes	Sphingobacteria	Sphingobacteriales	Flexibacteraceae	Hymenobacter
207	Bacteria	Bacteroidetes	Bacteroidia	Bacteroidales	Porphyromonadaceae	-
208	Bacteria	Bacteroidetes	Sphingobacteria	Sphingobacteriales	Flexibacteraceae	Hymenobacter
212	Bacteria	Proteobacteria	Gammaproteobacteria	Pseudomonadales	Pseudomonadaceae	Pseudomonas
213	Bacteria	Bacteroidetes	Sphingobacteria	Sphingobacteriales	Flexibacteraceae	Cytophaga
214	Bacteria	Thermi	Deinococci	Deinococcales	Deinococcaceae	Deinococcus
216	Bacteria	Firmicutes	Bacilli	Bacillales	Staphylococcaceae	Staphylococcus
217	Bacteria	Bacteroidetes	Sphingobacteria	Sphingobacteriales	Flexibacteraceae	Hymenobacter
219	Bacteria	Cyanobacteria	Chloroplast	Chlorophyta	Trebouxiophyceae	-
220	Bacteria	Bacteroidetes	Bacteroidia	Bacteroidales	Prevotellaceae	Prevotella
226	Bacteria	Chloroflexi	Anaerolineae	Caldilineales	Caldilineaceae	Caldilinea
227	Bacteria	Thermi	Deinococci	Deinococcales	Deinococcaceae	Deinococcus
230	Bacteria	Bacteroidetes	Sphingobacteria	Sphingobacteriales	Sphingobacteriaceae	Pedobacter
231	Bacteria	Proteobacteria	Gammaproteobacteria	Pseudomonadales	Moraxellaceae	Acinetobacter
233	Bacteria	Firmicutes	Bacilli	Bacillales	Staphylococcaceae	Staphylococcus
234	Bacteria	Proteobacteria	Gammaproteobacteria	Pseudomonadales	Moraxellaceae	Acinetobacter
236	Bacteria	Bacteroidetes	Sphingobacteria	Sphingobacteriales	Sphingobacteriaceae	Pedobacter
237	Bacteria	TM7	TM7-1	-	-	-
241	Bacteria	Firmicutes	Bacilli	Lactobacillales	Lactobacillaceae	Lactobacillus
242	Bacteria	Actinobacteria	Actinobacteria	Actinomycetales	Nocardioidaceae	-
243	Bacteria	Proteobacteria	Gammaproteobacteria	Legionellales	-	-
244	Bacteria	Bacteroidetes	Sphingobacteria	Sphingobacteriales	Flexibacteraceae	Spirosoma
249	Bacteria	Actinobacteria	Actinobacteria	Actinomycetales	Nocardioidaceae	-
250	Bacteria	Planctomycetes	Phycisphaerae	-	-	-
252	Bacteria	Proteobacteria	Alphaproteobacteria	Sphingomonadales	Sphingomonadaceae	Sphingomonas
253	Bacteria	Verrucomicrobia	Verrucomicrobiae	Verrucomicrobiales	Verrucomicrobiaceae	-
254	Bacteria	Firmicutes	Clostridia	Clostridiales	-	-
255	Bacteria	Actinobacteria	Actinobacteria	Actinomycetales	Nocardioidaceae	-
257	Bacteria	Acidobacteria	Chloracidobacteria	-	-	-
259	Bacteria	Actinobacteria	Actinobacteria	MC47	-	-
260	Bacteria	Proteobacteria	Alphaproteobacteria	Sphingomonadales	Sphingomonadaceae	Zymomonas
262	Bacteria	Bacteroidetes	Bacteroidia	Bacteroidales	Prevotellaceae	Prevotella
263	Bacteria	Bacteroidetes	Sphingobacteria	Sphingobacteriales	Sphingobacteriaceae	-
265	Bacteria	Proteobacteria	Betaproteobacteria	Burkholderiales	Burkholderiaceae	Burkholderia
269	Bacteria	TM7	TM7-3	EW055	-	-
270	Bacteria	Proteobacteria	Gammaproteobacteria	Pseudomonadales	Pseudomonadaceae	Pseudomonas
271	Bacteria	Bacteroidetes	Sphingobacteria	Sphingobacteriales	Flexibacteraceae	Hymenobacter
272	Bacteria	Firmicutes	Bacilli	Lactobacillales	Streptococcaceae	Streptococcus
274	Bacteria	Firmicutes	Bacilli	Bacillales	Staphylococcaceae	Salinicoccus
275	Bacteria	Proteobacteria	Alphaproteobacteria	Rhizobiales	Bradyrhizobiaceae	Rhodopseudomonas
276	Bacteria	Firmicutes	Bacilli	Lactobacillales	Lactobacillaceae	Lactobacillus
278	Bacteria	Proteobacteria	Deltaproteobacteria	Myxococcales	-	-
280	Bacteria	Proteobacteria	Betaproteobacteria	Procabacteriales	Procabacteriaceae	Procabacter
281	Bacteria	Proteobacteria	Betaproteobacteria	Burkholderiales	Oxalobacteraceae	Janthinobacterium
283	Bacteria	Chloroflexi	Chloroflexi	Herpetosiphonales	Herpetosiphonaceae	Herpetosiphon
284	Bacteria	Thermi	Deinococci	Deinococcales	Deinococcaceae	Deinococcus
287	Bacteria	Proteobacteria	Betaproteobacteria	-	-	-
291	Bacteria	Actinobacteria	Actinobacteria	Actinomycetales	Intrasporangiaceae	Phycicoccus
292	Bacteria	Bacteroidetes	Flavobacteria	Flavobacteriales	Flavobacteriaceae	Flavobacterium
293	Bacteria	Actinobacteria	Actinobacteria	Actinomycetales	Corynebacteriaceae	Corynebacterium
295	Bacteria	SC4	-	-	-	-
296	Bacteria	Actinobacteria	Actinobacteria	MC47	-	-
297	Bacteria	Proteobacteria	Alphaproteobacteria	Rhizobiales	-	-
299	Bacteria	Bacteroidetes	Flavobacteria	Flavobacteriales	Cryomorphaceae	-
300	Bacteria	Proteobacteria	Gammaproteobacteria	Xanthomonadales	Xanthomonadaceae	Thermomonas
301	Bacteria	SC4	-	-	-	-
302	Bacteria	Firmicutes	Clostridia	Clostridiales	ClostridialesFamilyXI.IncertaeSedis	Helcococcus
303	Bacteria	GN02	VC12-cl04	-	-	-
304	Bacteria	Bacteroidetes	Sphingobacteria	Sphingobacteriales	Flexibacteraceae	Hymenobacter
305	Bacteria	Bacteroidetes	Flavobacteria	Flavobacteriales	Flavobacteriaceae	Chryseobacterium
306	Bacteria	Proteobacteria	Alphaproteobacteria	Rhodospirillales	Acetobacteraceae	Roseomonas
308	Bacteria	Actinobacteria	Actinobacteria	Coriobacteriales	-	-
309	Bacteria	Actinobacteria	Actinobacteria	Actinomycetales	Corynebacteriaceae	-
310	Bacteria	Acidobacteria	Chloracidobacteria	-	-	-
311	Bacteria	Chloroflexi	TK17	mle1-48	-	-
312	Bacteria	Acidobacteria	Solibacteres	Solibacterales	Solibacteraceae	CandidatusSolibacter
313	Bacteria	Thermi	Deinococci	Deinococcales	Deinococcaceae	Deinococcus
314	Bacteria	Firmicutes	Bacilli	Bacillales	Alicyclobacillaceae	Alicyclobacillus
316	Bacteria	Actinobacteria	Actinobacteria	Actinomycetales	Corynebacteriaceae	Corynebacterium
318	Bacteria	Proteobacteria	Alphaproteobacteria	Rhodospirillales	Rhodospirillaceae	-
319	Bacteria	Proteobacteria	Gammaproteobacteria	Xanthomonadales	Xanthomonadaceae	Lysobacter
321	Bacteria	Proteobacteria	Alphaproteobacteria	-	-	-
322	Bacteria	Bacteroidetes	Flavobacteria	Flavobacteriales	Flavobacteriaceae	-
324	Bacteria	Firmicutes	Clostridia	Clostridiales	ClostridialesFamilyXI.IncertaeSedis	-
327	Bacteria	Proteobacteria	Gammaproteobacteria	Methylococcales	Piscirickettsiaceae	Thiomicrospira
328	Bacteria	Proteobacteria	Gammaproteobacteria	Pseudomonadales	Pseudomonadaceae	Pseudomonas
330	Bacteria	Bacteroidetes	Sphingobacteria	Sphingobacteriales	Flexibacteraceae	Dyadobacter
331	Bacteria	Actinobacteria	Actinobacteria	Coriobacteriales	-	-
332	Bacteria	Actinobacteria	Actinobacteria	Actinomycetales	Sanguibacteraceae	Sanguibacter
334	Bacteria	Acidobacteria	Acidobacteria	Acidobacteriales	Acidobacteriaceae	-
337	Bacteria	Planctomycetes	Planctomycea	Gemmatales	Isosphaeraceae	-
340	Bacteria	Bacteroidetes	Bacteroidia	Bacteroidales	Porphyromonadaceae	Odoribacter
348	Bacteria	Proteobacteria	Betaproteobacteria	Neisseriales	Neisseriaceae	-
349	Bacteria	Actinobacteria	Actinobacteria	0319-7L14	-	-
351	Bacteria	Bacteroidetes	Sphingobacteria	Sphingobacteriales	Sphingobacteriaceae	Sphingobacterium
352	Bacteria	Actinobacteria	Actinobacteria	Acidimicrobiales	Iamiaceae	-
353	Bacteria	Proteobacteria	Gammaproteobacteria	Pseudomonadales	Moraxellaceae	Acinetobacter
355	Bacteria	Actinobacteria	Actinobacteria	Actinomycetales	Brevibacteriaceae	Brevibacterium
357	Bacteria	Proteobacteria	Alphaproteobacteria	Rhizobiales	Methylobacteriaceae	Methylobacterium
358	Bacteria	Proteobacteria	Deltaproteobacteria	Desulfovibrionales	Desulfomicrobiaceae	Desulfomicrobium
360	Bacteria	Proteobacteria	Alphaproteobacteria	Sphingomonadales	-	-
364	Bacteria	Bacteroidetes	Sphingobacteria	Sphingobacteriales	Flexibacteraceae	Hymenobacter
365	Bacteria	Actinobacteria	Actinobacteria	Actinomycetales	Beutenbergiaceae	-
366	Bacteria	Proteobacteria	Gammaproteobacteria	Pseudomonadales	Pseudomonadaceae	Pseudomonas
368	Bacteria	Cyanobacteria	Oscillatoriophycideae	Oscillatoriales	Phormidiaceae	Microcoleus
369	Bacteria	Chloroflexi	Anaerolineae	DRC31	-	-
370	Bacteria	Proteobacteria	Gammaproteobacteria	Chromatiales	Sinobacteraceae	-
373	Bacteria	Armatimonadetes	Armatimonadia	Armatimonadales	Armatimonadaceae	-
381	Bacteria	Tenericutes	Mollicutes	RF39	-	-
382	Bacteria	Proteobacteria	Gammaproteobacteria	Enterobacteriales	Enterobacteriaceae	Ewingella
383	Bacteria	Firmicutes	Clostridia	Clostridiales	Lachnospiraceae	Oribacterium
384	Bacteria	Actinobacteria	Actinobacteria	Acidimicrobiales	-	-
385	Bacteria	Proteobacteria	Alphaproteobacteria	Sphingomonadales	Sphingomonadaceae	Sphingomonas
386	Bacteria	Firmicutes	Bacilli	Turicibacterales	Turicibacteraceae	-
387	Bacteria	SC4	-	-	-	-
389	Bacteria	Cyanobacteria	Nostocophycideae	Nostocales	Rivulariaceae	Calothrix
390	Bacteria	Actinobacteria	Actinobacteria	Solirubrobacterales	Patulibacteraceae	Patulibacter
391	Bacteria	Proteobacteria	Gammaproteobacteria	Vibrionales	Vibrionaceae	Vibrio
392	Bacteria	Bacteroidetes	Sphingobacteria	Sphingobacteriales	Flexibacteraceae	Hymenobacter
393	Bacteria	Bacteroidetes	Sphingobacteria	Sphingobacteriales	-	-
395	Bacteria	Proteobacteria	Gammaproteobacteria	Pseudomonadales	Moraxellaceae	-
396	Bacteria	Proteobacteria	Alphaproteobacteria	Rhizobiales	Hyphomicrobiaceae	Devosia
398	Bacteria	Firmicutes	Bacilli	Lactobacillales	Streptococcaceae	Streptococcus
399	Bacteria	Acidobacteria	Acidobacteria	Acidobacteriales	Acidobacteriaceae	-
400	Bacteria	Cyanobacteria	Chloroplast	Chlorophyta	Trebouxiophyceae	-
403	Bacteria	Chloroflexi	Chloroflexi	Roseiflexales	Kouleothrixaceae	-
404	Bacteria	Firmicutes	Clostridia	Clostridiales	Clostridiaceae	Clostridium
406	Bacteria	Cyanobacteria	Nostocophycideae	Nostocales	Rivulariaceae	Calothrix
407	Bacteria	Cyanobacteria	Chloroplast	Chlorophyta	Trebouxiophyceae	-
408	Bacteria	Verrucomicrobia	Verrucomicrobiae	Verrucomicrobiales	Verrucomicrobiaceae	Luteolibacter
418	Bacteria	Actinobacteria	Actinobacteria	Actinomycetales	Micrococcaceae	Rothia
419	Bacteria	Proteobacteria	Gammaproteobacteria	Xanthomonadales	Xanthomonadaceae	Thermomonas
422	Bacteria	Actinobacteria	Actinobacteria	Actinomycetales	Actinomycetaceae	Actinomyces
425	Bacteria	Thermi	Deinococci	Deinococcales	Deinococcaceae	Deinococcus
426	Bacteria	Bacteroidetes	Sphingobacteria	Sphingobacteriales	Cyclobacteriaceae	Algoriphagus
427	Bacteria	Bacteroidetes	Sphingobacteria	Sphingobacteriales	Flexibacteraceae	Hymenobacter
429	Bacteria	Firmicutes	Bacilli	Bacillales	Bacillaceae	Bacillus
430	Bacteria	Proteobacteria	Alphaproteobacteria	Rhodospirillales	Acetobacteraceae	Roseomonas
431	Bacteria	Verrucomicrobia	Verrucomicrobiae	Verrucomicrobiales	Verrucomicrobiaceae	Prosthecobacter
432	Bacteria	Acidobacteria	Chloracidobacteria	-	-	-
434	Bacteria	Actinobacteria	Actinobacteria	Actinomycetales	Micrococcaceae	Micrococcus
435	Bacteria	Proteobacteria	Alphaproteobacteria	Rhodobacterales	Rhodobacteraceae	Paracoccus
436	Bacteria	Acidobacteria	Solibacteres	Solibacterales	Solibacteraceae	CandidatusSolibacter
437	Bacteria	Firmicutes	Bacilli	Bacillales	Bacillaceae	-
438	Bacteria	Proteobacteria	Deltaproteobacteria	Syntrophobacterales	Syntrophaceae	Desulfobacca
439	Bacteria	Proteobacteria	Betaproteobacteria	Neisseriales	Neisseriaceae	-
440	Bacteria	Firmicutes	Clostridia	Clostridiales	Lachnospiraceae	Clostridium
441	Bacteria	Actinobacteria	Actinobacteria	Actinomycetales	Dermabacteraceae	Brachybacterium
442	Bacteria	Actinobacteria	Actinobacteria	Actinomycetales	Frankiaceae	-
445	Bacteria	TM7	TM7-1	-	-	-
446	Bacteria	SC4	-	-	-	-
447	Bacteria	Firmicutes	Bacilli	Lactobacillales	Aerococcaceae	-
449	Bacteria	Proteobacteria	Gammaproteobacteria	Alteromonadales	Moritellaceae	Moritella
450	Bacteria	Proteobacteria	Gammaproteobacteria	Pseudomonadales	Moraxellaceae	Acinetobacter
456	Bacteria	Firmicutes	Clostridia	1B07	-	-
457	Bacteria	Firmicutes	Bacilli	Lactobacillales	Streptococcaceae	Streptococcus
458	Bacteria	Fusobacteria	Fusobacteria	Fusobacteriales	Fusobacteriaceae	Sneathia
460	Bacteria	Planctomycetes	Planctomycea	Gemmatales	Gemmataceae	Gemmata
461	Bacteria	Cyanobacteria	Chloroplast	Stramenopiles	-	-
462	Bacteria	Bacteroidetes	Bacteroidia	Bacteroidales	Prevotellaceae	Prevotella
464	Bacteria	Bacteroidetes	Sphingobacteria	Sphingobacteriales	Flexibacteraceae	Hymenobacter
465	Bacteria	Actinobacteria	Actinobacteria	Actinomycetales	Actinomycetaceae	Actinomyces
466	Bacteria	AD3	ABS-6	-	-	-
469	Bacteria	Proteobacteria	Deltaproteobacteria	Myxococcales	-	-
470	Bacteria	Acidobacteria	Chloracidobacteria	-	-	-
473	Bacteria	Tenericutes	Erysipelotrichi	Erysipelotrichales	Erysipelotrichaceae	Erysipelothrix
474	Bacteria	Verrucomicrobia	Verrucomicrobiae	Verrucomicrobiales	Verrucomicrobiaceae	-
475	Bacteria	Proteobacteria	Alphaproteobacteria	Rhodospirillales	Acetobacteraceae	Roseomonas
477	Bacteria	Chloroflexi	Anaerolineae	Caldilineales	-	-
482	Bacteria	Proteobacteria	Alphaproteobacteria	Rhodospirillales	Acetobacteraceae	Roseomonas
483	Bacteria	Chloroflexi	Ktedonobacteria	-	-	-
485	Bacteria	Actinobacteria	Actinobacteria	Actinomycetales	Intrasporangiaceae	Phycicoccus
487	Bacteria	Proteobacteria	Alphaproteobacteria	Rhodobacterales	Rhodobacteraceae	Rubellimicrobium
488	Bacteria	Bacteroidetes	Sphingobacteria	Sphingobacteriales	Sphingobacteriaceae	Pedobacter
491	Bacteria	Actinobacteria	Actinobacteria	Actinomycetales	Dermacoccaceae	Dermacoccus
493	Bacteria	Firmicutes	Clostridia	Clostridiales	Veillonellaceae	Veillonella
494	Bacteria	Bacteroidetes	Bacteroidia	Bacteroidales	Bacteroidaceae	Bacteroides
495	Bacteria	Proteobacteria	Gammaproteobacteria	Xanthomonadales	Sinobacteraceae	-
496	Bacteria	Firmicutes	Bacilli	Bacillales	Bacillaceae	Bacillus
497	Bacteria	Firmicutes	Clostridia	Clostridiales	ClostridialesFamilyXI.IncertaeSedis	Sedimentibacter
498	Bacteria	Bacteroidetes	Sphingobacteria	Sphingobacteriales	Sphingobacteriaceae	Pedobacter
499	Bacteria	Actinobacteria	Actinobacteria	Actinomycetales	Corynebacteriaceae	Corynebacterium
501	Bacteria	Firmicutes	Clostridia	Clostridiales	Lachnospiraceae	-
502	Bacteria	Bacteroidetes	Sphingobacteria	Sphingobacteriales	Flexibacteraceae	Spirosoma
503	Bacteria	Actinobacteria	Actinobacteria	Rubrobacterales	Rubrobacteraceae	Rubrobacter
506	Bacteria	Actinobacteria	Actinobacteria	0319-7L14	-	-
510	Bacteria	Actinobacteria	Actinobacteria	Rubrobacterales	Rubrobacteraceae	Rubrobacter
511	Bacteria	Proteobacteria	Alphaproteobacteria	Sphingomonadales	Sphingomonadaceae	Kaistobacter
512	Bacteria	Tenericutes	Erysipelotrichi	Erysipelotrichales	Erysipelotrichaceae	-
513	Bacteria	Proteobacteria	Betaproteobacteria	Rhodocyclales	Rhodocyclaceae	Methyloversatilis
516	Bacteria	Fusobacteria	Fusobacteria	Fusobacteriales	Fusobacteriaceae	Leptotrichia
518	Bacteria	Verrucomicrobia	Spartobacteria	Spartobacteriales	Spartobacteriaceae	CandidatusXiphinematobacter
520	Bacteria	Verrucomicrobia	Spartobacteria	Spartobacteriales	Spartobacteriaceae	MC18
521	Bacteria	Proteobacteria	Gammaproteobacteria	Oceanospirillales	Alteromonadaceae	BD2-13
524	Bacteria	Proteobacteria	Gammaproteobacteria	Xanthomonadales	-	Solimonas
526	Bacteria	Acidobacteria	Chloracidobacteria	-	-	-
530	Bacteria	Firmicutes	Bacilli	Lactobacillales	Streptococcaceae	Streptococcus
534	Bacteria	Proteobacteria	Deltaproteobacteria	Myxococcales	-	-
535	Bacteria	Bacteroidetes	Sphingobacteria	Sphingobacteriales	Flexibacteraceae	Hymenobacter
536	Bacteria	Firmicutes	Clostridia	Clostridiales	Ruminococcaceae	Ruminococcus
537	Bacteria	Chloroflexi	Thermomicrobia	HN1-15	-	-
538	Bacteria	Proteobacteria	Gammaproteobacteria	Xanthomonadales	Xanthomonadaceae	Stenotrophomonas
539	Bacteria	Chloroflexi	Bljii12	AKYG885	Dolo_23	-
541	Bacteria	Actinobacteria	Actinobacteria	Actinomycetales	Microbacteriaceae	-
542	Bacteria	Actinobacteria	Actinobacteria	Actinomycetales	Micrococcaceae	Micrococcus
544	Bacteria	Actinobacteria	Actinobacteria	Actinomycetales	Brevibacteriaceae	Brevibacterium
545	Bacteria	Actinobacteria	Actinobacteria	Actinomycetales	Micrococcaceae	Arthrobacter
549	Bacteria	Cyanobacteria	Chloroplast	Chlorophyta	Trebouxiophyceae	-
550	Bacteria	Proteobacteria	Deltaproteobacteria	Bdellovibrionales	Bdellovibrionaceae	Bdellovibrio
552	Bacteria	Actinobacteria	Actinobacteria	Actinomycetales	Pseudonocardiaceae	Actinomycetospora
553	Bacteria	Verrucomicrobia	Verrucomicrobiae	Verrucomicrobiales	-	-
559	Bacteria	Cyanobacteria	Chloroplast	Chlorophyta	Trebouxiophyceae	-
560	Bacteria	Proteobacteria	Alphaproteobacteria	Rhodobacterales	Rhodobacteraceae	Rubellimicrobium
561	Bacteria	Actinobacteria	Actinobacteria	Actinomycetales	-	-
564	Bacteria	Spirochaetes	Spirochaetes	Spirochaetales	Spirochaetaceae	Treponema
565	Bacteria	Acidobacteria	Chloracidobacteria	-	-	-
571	Bacteria	Bacteroidetes	Sphingobacteria	Sphingobacteriales	Flexibacteraceae	Spirosoma
574	Bacteria	Planctomycetes	Planctomycea	Pirellulales	Pirellulaceae	-
577	Bacteria	Proteobacteria	Gammaproteobacteria	Chromatiales	Sinobacteraceae	-
578	Bacteria	Firmicutes	Bacilli	Bacillales	Bacillaceae	Bacillus
587	Bacteria	Actinobacteria	Actinobacteria	Actinomycetales	Geodermatophilaceae	-
589	Bacteria	Proteobacteria	Alphaproteobacteria	Rhizobiales	Methylobacteriaceae	Methylobacterium
590	Bacteria	Proteobacteria	Gammaproteobacteria	Pseudomonadales	Moraxellaceae	Acinetobacter
591	Bacteria	Actinobacteria	Actinobacteria	Actinomycetales	Microbacteriaceae	-
592	Bacteria	Proteobacteria	Gammaproteobacteria	Alteromonadales	Colwelliaceae	Thalassomonas
593	Bacteria	Proteobacteria	Betaproteobacteria	Burkholderiales	Oxalobacteraceae	-
594	Bacteria	Chloroflexi	TK17	S085	-	-
596	Bacteria	Proteobacteria	Alphaproteobacteria	Rhodospirillales	Acetobacteraceae	-
597	Bacteria	Proteobacteria	Alphaproteobacteria	Sphingomonadales	Sphingomonadaceae	-
601	Bacteria	Armatimonadetes	Chthonomonadetes	Chthonomonadales	-	-
602	Bacteria	Cyanobacteria	Oscillatoriophycideae	Chroococcales	Xenococcaceae	Chroococcidiopsis
603	Bacteria	Thermi	Deinococci	Deinococcales	Deinococcaceae	Deinococcus
604	Bacteria	Proteobacteria	Deltaproteobacteria	Myxococcales	-	-
605	Bacteria	Actinobacteria	Actinobacteria	Actinomycetales	Nocardioidaceae	-
608	Bacteria	Proteobacteria	Gammaproteobacteria	Chromatiales	Sinobacteraceae	-
609	Bacteria	Verrucomicrobia	Verrucomicrobiae	Verrucomicrobiales	Verrucomicrobiaceae	Verrucomicrobium
610	Bacteria	Bacteroidetes	Sphingobacteria	Sphingobacteriales	Flexibacteraceae	Hymenobacter
611	Bacteria	Firmicutes	Clostridia	Clostridiales	ClostridialesFamilyXI.IncertaeSedis	Finegoldia
615	Bacteria	Proteobacteria	Deltaproteobacteria	Syntrophobacterales	Syntrophobacteraceae	-
616	Bacteria	Acidobacteria	Acidobacteria	Acidobacteriales	-	-
617	Bacteria	Bacteroidetes	Bacteroidia	Bacteroidales	Porphyromonadaceae	Porphyromonas
618	Bacteria	Firmicutes	Clostridia	Clostridiales	-	-
619	Bacteria	Bacteroidetes	Bacteroidia	Bacteroidales	-	-
620	Bacteria	Verrucomicrobia	Methylacidiphilae	Methylacidiphilales	LD19	-
621	Bacteria	Actinobacteria	Actinobacteria	Actinomycetales	Nocardioidaceae	-
623	Bacteria	TG3	TG3-1	GN09	-	-
624	Bacteria	Actinobacteria	Actinobacteria	Actinomycetales	Corynebacteriaceae	Corynebacterium
627	Bacteria	Verrucomicrobia	Verruco-5	RFP12	-	-
629	Bacteria	Bacteroidetes	Sphingobacteria	Sphingobacteriales	Sphingobacteriaceae	Pedobacter
633	Bacteria	Proteobacteria	Betaproteobacteria	Neisseriales	Neisseriaceae	-
636	Bacteria	Cyanobacteria	Chloroplast	Chlorophyta	Trebouxiophyceae	-
638	Bacteria	Chloroflexi	Anaerolineae	A4b	-	-
639	Bacteria	Actinobacteria	Actinobacteria	Actinomycetales	Corynebacteriaceae	Corynebacterium
641	Bacteria	Firmicutes	Clostridia	Clostridiales	ClostridialesFamilyXIII.IncertaeSedis	-
642	Bacteria	Firmicutes	Clostridia	Clostridiales	ClostridialesFamilyXI.IncertaeSedis	Helcococcus
643	Bacteria	Proteobacteria	Alphaproteobacteria	Rhizobiales	Aurantimonadaceae	-
646	Bacteria	Actinobacteria	Actinobacteria	Actinomycetales	Nocardioidaceae	-
647	Bacteria	Armatimonadetes	Armatimonadia	Armatimonadales	WD294	-
648	Bacteria	Planctomycetes	Phycisphaerae	-	-	-
653	Bacteria	Planctomycetes	Planctomycea	Pirellulales	Pirellulaceae	-
654	Bacteria	Proteobacteria	Gammaproteobacteria	Alteromonadales	Moritellaceae	Moritella
655	Bacteria	Bacteroidetes	Sphingobacteria	Sphingobacteriales	Flexibacteraceae	Hymenobacter
657	Bacteria	Proteobacteria	Alphaproteobacteria	Rhizobiales	Methylobacteriaceae	Methylobacterium
658	Bacteria	Verrucomicrobia	Spartobacteria	Spartobacteriales	Spartobacteriaceae	MC18
660	Bacteria	Proteobacteria	Gammaproteobacteria	Oceanospirillales	FCPT525	-
665	Bacteria	Proteobacteria	Betaproteobacteria	Burkholderiales	Comamonadaceae	Acidovorax
666	Bacteria	Actinobacteria	Actinobacteria	Actinomycetales	Tsukamurellaceae	Tsukamurella
667	Bacteria	Bacteroidetes	Sphingobacteria	Sphingobacteriales	Flexibacteraceae	Hymenobacter
670	Bacteria	Planctomycetes	Planctomycea	Planctomycetales	Planctomycetaceae	Planctomyces
671	Bacteria	Actinobacteria	Actinobacteria	Actinomycetales	Pseudonocardiaceae	Amycolatopsis
674	Bacteria	SC4	-	-	-	-
675	Bacteria	Verrucomicrobia	Verrucomicrobiae	Verrucomicrobiales	Verrucomicrobiaceae	-
676	Bacteria	Bacteroidetes	Sphingobacteria	Sphingobacteriales	ML615J-4	-
677	Bacteria	SC4	-	-	-	-
680	Bacteria	Gemmatimonadetes	Gemmatimonadetes	Gemmatimonadales	Gemmatimonadaceae	-
682	Bacteria	TM7	TM7-1	-	-	-
683	Bacteria	TM7	TM7-3	CW040	F16	-
684	Bacteria	Firmicutes	Bacilli	Lactobacillales	Leuconostocaceae	Leuconostoc
685	Bacteria	Chlorobi	SM1B09	-	-	-
690	Bacteria	Actinobacteria	Actinobacteria	Actinomycetales	Intrasporangiaceae	-
691	Bacteria	Firmicutes	Clostridia	Clostridiales	-	-
695	Bacteria	Actinobacteria	Actinobacteria	Solirubrobacterales	-	-
699	Bacteria	Actinobacteria	Actinobacteria	Actinomycetales	Corynebacteriaceae	Corynebacterium
700	Bacteria	Firmicutes	Bacilli	Bacillales	Staphylococcaceae	Staphylococcus
702	Bacteria	Chloroflexi	Ktedonobacteria	-	-	-
703	Bacteria	Bacteroidetes	Flavobacteria	Flavobacteriales	Flavobacteriaceae	-
704	Bacteria	Actinobacteria	Actinobacteria	Actinomycetales	Micrococcaceae	Arthrobacter
706	Bacteria	Bacteroidetes	Bacteroidia	Bacteroidales	Porphyromonadaceae	-
710	Archaea	Crenarchaeota	Thaumarchaeota	Nitrososphaerales	Nitrososphaeraceae	CandidatusNitrososphaera
711	Bacteria	SC4	-	-	-	-
713	Bacteria	Cyanobacteria	Nostocophycideae	Nostocales	-	-
714	Bacteria	Proteobacteria	Gammaproteobacteria	Xanthomonadales	Xanthomonadaceae	Stenotrophomonas
715	Bacteria	Cyanobacteria	Nostocophycideae	Nostocales	Nostocaceae	-
717	Bacteria	Chloroflexi	Thermomicrobia	HN1-15	-	-
721	Bacteria	Acidobacteria	Acidobacteria	Acidobacteriales	Acidobacteriaceae	Terriglobus
722	Bacteria	Planctomycetes	Planctomycea	Planctomycetales	Planctomycetaceae	Planctomyces
724	Bacteria	Firmicutes	Clostridia	Clostridiales	Ruminococcaceae	Oscillospira
727	Bacteria	Bacteroidetes	Sphingobacteria	Sphingobacteriales	Flexibacteraceae	-
728	Bacteria	Bacteroidetes	Sphingobacteria	Sphingobacteriales	Flexibacteraceae	Cytophaga
730	Bacteria	Tenericutes	Erysipelotrichi	Erysipelotrichales	Erysipelotrichaceae	-
731	Bacteria	Acidobacteria	Acidobacteria	Acidobacteriales	-	-
732	Bacteria	Proteobacteria	Deltaproteobacteria	Desulfuromonadales	Pelobacteraceae	Pelobacter
735	Bacteria	Chloroflexi	Chloroflexi	Herpetosiphonales	Herpetosiphonaceae	Herpetosiphon
737	Bacteria	Chlorobi	-	-	-	-
738	Bacteria	Proteobacteria	Deltaproteobacteria	Bdellovibrionales	Bdellovibrionaceae	Bdellovibrio
739	Bacteria	Actinobacteria	Actinobacteria	Acidimicrobiales	-	-
740	Bacteria	Acidobacteria	Solibacteres	Solibacterales	Solibacteraceae	CandidatusSolibacter
743	Bacteria	Chloroflexi	Anaerolineae	Caldilineales	-	-
744	Bacteria	Firmicutes	Clostridia	Clostridiales	Lachnospiraceae	Clostridium
745	Bacteria	Cyanobacteria	Nostocophycideae	Nostocales	Nostocaceae	-
749	Bacteria	Proteobacteria	Alphaproteobacteria	Rhodobacterales	Rhodobacteraceae	Rubellimicrobium
753	Bacteria	Actinobacteria	Actinobacteria	Actinomycetales	Frankiaceae	-
754	Bacteria	Proteobacteria	Alphaproteobacteria	Caulobacterales	Caulobacteraceae	Brevundimonas
756	Bacteria	Firmicutes	Bacilli	Lactobacillales	Aerococcaceae	Aerococcus
757	Bacteria	Bacteroidetes	Flavobacteria	Flavobacteriales	Flavobacteriaceae	-
762	Bacteria	Chloroflexi	SOGA31	-	-	-
763	Bacteria	Firmicutes	Clostridia	Clostridiales	Ruminococcaceae	-
764	Bacteria	Actinobacteria	Actinobacteria	Actinomycetales	Microbacteriaceae	-
765	Bacteria	Actinobacteria	Actinobacteria	Actinomycetales	Microbacteriaceae	-
766	Bacteria	Acidobacteria	Solibacteres	Solibacterales	Solibacteraceae	CandidatusSolibacter
768	Bacteria	Thermi	Deinococci	Deinococcales	Deinococcaceae	Deinococcus
769	Bacteria	Cyanobacteria	Synechococcophycideae	Pseudanabaenales	Pseudanabaenaceae	Leptolyngbya
770	Bacteria	Acidobacteria	Chloracidobacteria	-	-	-
772	Bacteria	Bacteroidetes	Sphingobacteria	Sphingobacteriales	Flexibacteraceae	Hymenobacter
773	Bacteria	Actinobacteria	Actinobacteria	Coriobacteriales	Coriobacteriaceae	Atopobium
776	Bacteria	Actinobacteria	Actinobacteria	Actinomycetales	Propionibacteriaceae	-
778	Bacteria	Actinobacteria	Actinobacteria	Actinomycetales	Nocardioidaceae	Aeromicrobium
780	Bacteria	Firmicutes	Clostridia	Clostridiales	Lachnospiraceae	Clostridium
781	Bacteria	Cyanobacteria	Chloroplast	Chlorophyta	Trebouxiophyceae	-
782	Bacteria	Proteobacteria	Alphaproteobacteria	Rhodospirillales	Acetobacteraceae	Roseomonas
783	Bacteria	Proteobacteria	Gammaproteobacteria	Oceanospirillales	Alteromonadaceae	Cellvibrio
784	Bacteria	Bacteroidetes	Sphingobacteria	Sphingobacteriales	-	-
785	Bacteria	Bacteroidetes	Flavobacteria	Flavobacteriales	Flavobacteriaceae	Flavobacterium
786	Bacteria	Acidobacteria	Acidobacteria	Acidobacteriales	Acidobacteriaceae	Terriglobus
787	Bacteria	Bacteroidetes	Flavobacteria	Flavobacteriales	Flavobacteriaceae	Flavobacterium
788	Bacteria	Proteobacteria	Betaproteobacteria	Burkholderiales	Oxalobacteraceae	-
789	Bacteria	Proteobacteria	Gammaproteobacteria	Oceanospirillales	Litincolaceae	Litincola
790	Bacteria	Bacteroidetes	Sphingobacteria	Sphingobacteriales	Flammeovirgaceae	Thermonema
793	Bacteria	Tenericutes	Mollicutes	RF39	-	-
797	Bacteria	Verrucomicrobia	Verrucomicrobiae	Verrucomicrobiales	Verrucomicrobiaceae	Luteolibacter
798	Bacteria	Proteobacteria	Gammaproteobacteria	Xanthomonadales	Xanthomonadaceae	Stenotrophomonas
800	Bacteria	Bacteroidetes	Sphingobacteria	Sphingobacteriales	Flexibacteraceae	Spirosoma
804	Bacteria	Acidobacteria	iii1-8	32-20	-	-
808	Bacteria	Acidobacteria	Sva0725	Sva0725	-	-
811	Bacteria	Actinobacteria	Actinobacteria	Actinomycetales	Intrasporangiaceae	-
814	Bacteria	SC4	-	-	-	-
816	Bacteria	Bacteroidetes	Sphingobacteria	Sphingobacteriales	-	-
817	Bacteria	Planctomycetes	Planctomycea	Gemmatales	Gemmataceae	-
819	Bacteria	Bacteroidetes	Sphingobacteria	Sphingobacteriales	Flexibacteraceae	Hymenobacter
820	Bacteria	Bacteroidetes	Sphingobacteria	Sphingobacteriales	Sphingobacteriaceae	Pedobacter
823	Bacteria	Firmicutes	Clostridia	Clostridiales	ClostridialesFamilyXI.IncertaeSedis	Anaerococcus
824	Bacteria	Cyanobacteria	Chloroplast	Chlorophyta	Trebouxiophyceae	-
825	Bacteria	Firmicutes	Bacilli	Bacillales	Staphylococcaceae	Staphylococcus
827	Bacteria	Cyanobacteria	Oscillatoriophycideae	Chroococcales	Xenococcaceae	Chroococcidiopsis
828	Bacteria	Proteobacteria	Deltaproteobacteria	Desulfuromonadales	Desulfuromonadaceae	-
830	Bacteria	Actinobacteria	Actinobacteria	Actinomycetales	-	-
832	Bacteria	TM6	SJA-4	-	-	-
835	Bacteria	Actinobacteria	Actinobacteria	Actinomycetales	Kineosporiaceae	Kineococcus
837	Bacteria	Verrucomicrobia	Verrucomicrobiae	Verrucomicrobiales	Verrucomicrobiaceae	-
839	Bacteria	Chloroflexi	Anaerolineae	Caldilineales	Caldilineaceae	Caldilinea
840	Bacteria	Acidobacteria	Acidobacteria	Acidobacteriales	-	-
850	Bacteria	Cyanobacteria	Oscillatoriophycideae	Chroococcales	Xenococcaceae	-
851	Bacteria	Proteobacteria	Alphaproteobacteria	Rickettsiales	-	CandidatusOdyssella
856	Bacteria	Gemmatimonadetes	Gemmatimonadetes	Gemmatimonadales	Gemmatimonadaceae	-
857	Bacteria	Acidobacteria	Acidobacteria	Acidobacteriales	Acidobacteriaceae	-
858	Bacteria	Spirochaetes	Spirochaetes	Spirochaetales	Spirochaetaceae	Treponema
860	Bacteria	Firmicutes	Clostridia	Clostridiales	Lachnospiraceae	-
861	Bacteria	Proteobacteria	Deltaproteobacteria	Bdellovibrionales	Bdellovibrionaceae	Bdellovibrio
862	Bacteria	Thermi	Deinococci	Deinococcales	Deinococcaceae	Deinococcus
865	Bacteria	Actinobacteria	Actinobacteria	Solirubrobacterales	-	-
868	Bacteria	Proteobacteria	Deltaproteobacteria	Myxococcales	Myxococcaceae	Anaeromyxobacter
869	Bacteria	Chloroflexi	Thermomicrobia	HN1-15	-	-
871	Bacteria	Verrucomicrobia	Spartobacteria	Spartobacteriales	Spartobacteriaceae	CandidatusXiphinematobacter
872	Bacteria	Acidobacteria	Acidobacteria	Acidobacteriales	Acidobacteriaceae	-
873	Bacteria	Proteobacteria	Gammaproteobacteria	Pseudomonadales	Moraxellaceae	-
875	Bacteria	Firmicutes	Clostridia	Clostridiales	Veillonellaceae	Veillonella
879	Bacteria	Firmicutes	Bacilli	Lactobacillales	Aerococcaceae	-
881	Bacteria	Firmicutes	Bacilli	Bacillales	Staphylococcaceae	Staphylococcus
882	Bacteria	Proteobacteria	Deltaproteobacteria	CTD005-82B-02	-	-
885	Bacteria	Firmicutes	Bacilli	Lactobacillales	Lactobacillaceae	Lactobacillus
886	Bacteria	Firmicutes	Clostridia	Clostridiales	ClostridialesFamilyXI.IncertaeSedis	Peptoniphilus
888	Bacteria	Proteobacteria	Betaproteobacteria	Burkholderiales	-	-
889	Bacteria	Firmicutes	Bacilli	Lactobacillales	Streptococcaceae	Streptococcus
890	Bacteria	Firmicutes	Clostridia	Clostridiales	-	-
893	Bacteria	Chloroflexi	Thermomicrobia	Thermomicrobiales	-	-
894	Bacteria	Planctomycetes	Planctomycea	Pirellulales	-	-
896	Bacteria	Firmicutes	Bacilli	Bacillales	Bacillaceae	-
898	Bacteria	Tenericutes	Mollicutes	Mycoplasmatales	Mycoplasmataceae	Mycoplasma
900	Bacteria	Bacteroidetes	Sphingobacteria	Sphingobacteriales	Sphingobacteriaceae	-
901	Bacteria	Bacteroidetes	Sphingobacteria	Sphingobacteriales	Sphingobacteriaceae	Pedobacter
902	Bacteria	Firmicutes	Clostridia	Clostridiales	ClostridialesFamilyXI.IncertaeSedis	Helcococcus
903	Bacteria	Bacteroidetes	Bacteroidia	Bacteroidales	Prevotellaceae	Prevotella
904	Bacteria	Bacteroidetes	Flavobacteria	Flavobacteriales	Flavobacteriaceae	Myroides
910	Bacteria	Actinobacteria	Actinobacteria	Actinomycetales	Actinomycetaceae	Actinomyces
911	Bacteria	Thermi	Deinococci	Deinococcales	Deinococcaceae	Deinococcus
912	Bacteria	Cyanobacteria	Chloroplast	Glaucocystophyceae	-	-
914	Bacteria	Actinobacteria	Actinobacteria	Acidimicrobiales	Microthrixaceae	-
915	Bacteria	Thermi	Deinococci	Deinococcales	Deinococcaceae	Deinococcus
918	Bacteria	Firmicutes	Bacilli	Lactobacillales	Streptococcaceae	Streptococcus
920	Bacteria	Proteobacteria	Gammaproteobacteria	Legionellales	Coxiellaceae	Rickettsiella
925	Bacteria	Proteobacteria	Gammaproteobacteria	Pasteurellales	Pasteurellaceae	Pasteurella
927	Bacteria	Bacteroidetes	Sphingobacteria	Sphingobacteriales	-	-
928	Bacteria	Bacteroidetes	Flavobacteria	Flavobacteriales	Flavobacteriaceae	Chryseobacterium
929	Bacteria	Actinobacteria	Actinobacteria	Actinomycetales	Corynebacteriaceae	Corynebacterium
930	Bacteria	Proteobacteria	Betaproteobacteria	Neisseriales	Neisseriaceae	-
931	Bacteria	Cyanobacteria	Chloroplast	Chlorophyta	Trebouxiophyceae	-
935	Bacteria	Bacteroidetes	Sphingobacteria	Sphingobacteriales	Flexibacteraceae	Spirosoma
936	Bacteria	Cyanobacteria	Chloroplast	Stramenopiles	-	-
941	Bacteria	Actinobacteria	Actinobacteria	MC47	-	-
942	Bacteria	Firmicutes	Bacilli	Bacillales	Alicyclobacillaceae	Alicyclobacillus
943	Bacteria	Chloroflexi	Anaerolineae	SJA-15	-	-
949	Bacteria	Bacteroidetes	Bacteroidia	Bacteroidales	Porphyromonadaceae	-
950	Bacteria	Actinobacteria	Actinobacteria	Actinomycetales	Corynebacteriaceae	-
954	Bacteria	Proteobacteria	Gammaproteobacteria	Pseudomonadales	Moraxellaceae	Acinetobacter
955	Bacteria	Bacteroidetes	Flavobacteria	Flavobacteriales	Flavobacteriaceae	Flavobacterium
957	Bacteria	Fusobacteria	Fusobacteria	Fusobacteriales	Fusobacteriaceae	Leptotrichia
959	Bacteria	Chloroflexi	Bljii12	AKYG885	Dolo_23	-
960	Bacteria	Proteobacteria	Gammaproteobacteria	Pseudomonadales	Moraxellaceae	Alkanindiges
961	Bacteria	Firmicutes	Clostridia	Clostridiales	ClostridialesFamilyXI.IncertaeSedis	Peptoniphilus
968	Bacteria	TM7	TM7-3	EW055	-	-
975	Bacteria	Actinobacteria	Actinobacteria	Actinomycetales	Geodermatophilaceae	-
978	Bacteria	Actinobacteria	Actinobacteria	Acidimicrobiales	AKIW874	-
979	Bacteria	TM7	TM7-1	-	-	-
980	Bacteria	TM7	TM7-1	-	-	-
981	Bacteria	Gemmatimonadetes	Gemmatimonadetes	Gemmatimonadales	Gemmatimonadaceae	-
984	Bacteria	Cyanobacteria	Chloroplast	-	-	UA01
985	Bacteria	Proteobacteria	Betaproteobacteria	Burkholderiales	-	Aquabacterium
986	Bacteria	Actinobacteria	Actinobacteria	Actinomycetales	Corynebacteriaceae	Corynebacterium
987	Bacteria	Bacteroidetes	Sphingobacteria	Sphingobacteriales	-	-
988	Bacteria	Firmicutes	Bacilli	Lactobacillales	Lactobacillaceae	Lactobacillus
989	Bacteria	Actinobacteria	Actinobacteria	Actinomycetales	Kineosporiaceae	-
991	Bacteria	Bacteroidetes	Bacteroidia	Bacteroidales	Porphyromonadaceae	Porphyromonas
993	Bacteria	Firmicutes	Clostridia	Clostridiales	Veillonellaceae	Veillonella
994	Bacteria	Actinobacteria	Actinobacteria	Actinomycetales	-	-
997	Bacteria	Gemmatimonadetes	Gemmatimonadetes	Gemmatimonadales	Gemmatimonadaceae	-
998	Bacteria	Actinobacteria	Actinobacteria	Actinomycetales	Nocardiaceae	Rhodococcus
999	Bacteria	Firmicutes	Clostridia	Clostridiales	ClostridialesFamilyXI.IncertaeSedis	Finegoldia
1000	Bacteria	Acidobacteria	Chloracidobacteria	-	-	-
1002	Bacteria	Acidobacteria	Chloracidobacteria	-	-	-
1004	Bacteria	Bacteroidetes	Sphingobacteria	Sphingobacteriales	-	-
1007	Bacteria	Actinobacteria	Actinobacteria	Actinomycetales	Micrococcaceae	-
1010	Bacteria	Bacteroidetes	Flavobacteria	Flavobacteriales	Flavobacteriaceae	-
1014	Bacteria	Proteobacteria	Gammaproteobacteria	Pseudomonadales	Pseudomonadaceae	Pseudomonas
1016	Bacteria	Firmicutes	Bacilli	Bacillales	Bacillaceae	Bacillus
1019	Bacteria	Firmicutes	Clostridia	Clostridiales	-	-
1021	Bacteria	Actinobacteria	Actinobacteria	Acidimicrobiales	CL500-29	-
1024	Bacteria	Proteobacteria	Gammaproteobacteria	Oceanospirillales	Halomonadaceae	Halomonas
1025	Bacteria	Armatimonadetes	Armatimonadia	Armatimonadales	Armatimonadaceae	-
1026	Bacteria	Armatimonadetes	5B-18	-	-	-
1030	Bacteria	Actinobacteria	Actinobacteria	Actinomycetales	Beutenbergiaceae	-
1031	Bacteria	Proteobacteria	Deltaproteobacteria	Bdellovibrionales	Bacteriovoracaceae	-
1033	Bacteria	Bacteroidetes	Sphingobacteria	Sphingobacteriales	Sphingobacteriaceae	Pedobacter
1036	Bacteria	Acidobacteria	Holophagae	Holophagales	Holophagaceae	Geothrix
1039	Bacteria	Firmicutes	Clostridia	Clostridiales	Ruminococcaceae	Faecalibacterium
1042	Bacteria	Firmicutes	Bacilli	Gemellales	Gemellaceae	Gemella
1044	Bacteria	Firmicutes	Clostridia	Clostridiales	Clostridiaceae	-
1045	Bacteria	Verrucomicrobia	Opitutae	Puniceicoccales	Puniceicoccaceae	-
1048	Bacteria	Bacteroidetes	Sphingobacteria	Sphingobacteriales	Sphingobacteriaceae	Pedobacter
1049	Bacteria	Firmicutes	Clostridia	Clostridiales	Lachnospiraceae	-
1050	Bacteria	Bacteroidetes	Flavobacteria	Flavobacteriales	-	CandidatusSulcia
1051	Bacteria	Chloroflexi	Chloroflexi	Chloroflexales	Chlorothrixaceae	-
1053	Bacteria	Acidobacteria	Acidobacteria	Acidobacteriales	-	-
1056	Bacteria	Cyanobacteria	Nostocophycideae	Nostocales	Nostocaceae	-
1057	Bacteria	Proteobacteria	Deltaproteobacteria	Bdellovibrionales	Bdellovibrionaceae	Bdellovibrio
1058	Bacteria	Proteobacteria	Betaproteobacteria	Burkholderiales	Oxalobacteraceae	-
1060	Bacteria	Proteobacteria	Alphaproteobacteria	Sphingomonadales	Sphingomonadaceae	Sphingomonas
1061	Bacteria	Spirochaetes	Spirochaetes	Spirochaetales	Spirochaetaceae	Spirochaeta
1065	Bacteria	Firmicutes	Clostridia	Clostridiales	Lachnospiraceae	Oribacterium
1068	Bacteria	Proteobacteria	Alphaproteobacteria	Rhizobiales	-	-
1072	Bacteria	Bacteroidetes	Flavobacteria	Flavobacteriales	Flavobacteriaceae	Flavobacterium
1073	Bacteria	Verrucomicrobia	Spartobacteria	Spartobacteriales	Spartobacteriaceae	Chthoniobacter
1076	Bacteria	Proteobacteria	Alphaproteobacteria	Rhodospirillales	Acetobacteraceae	Roseomonas
1077	Bacteria	Verrucomicrobia	Verrucomicrobiae	Verrucomicrobiales	-	-
1078	Bacteria	Verrucomicrobia	Verrucomicrobiae	Verrucomicrobiales	Verrucomicrobiaceae	-
1080	Bacteria	WS3	PRR-12	LD1-PA13	-	-
1083	Bacteria	Actinobacteria	Actinobacteria	Acidimicrobiales	EB1017	-
1087	Bacteria	Cyanobacteria	Chloroplast	-	-	UA01
1088	Bacteria	Chloroflexi	Thermomicrobia	Thermomicrobiales	-	-
1090	Bacteria	Armatimonadetes	Armatimonadia	Armatimonadales	Armatimonadaceae	-
1091	Bacteria	Cyanobacteria	Chloroplast	-	-	-
1096	Bacteria	Bacteroidetes	Flavobacteria	Flavobacteriales	Flavobacteriaceae	-
1097	Bacteria	Cyanobacteria	Chloroplast	Chlorophyta	Trebouxiophyceae	-
1098	Bacteria	Chloroflexi	Thermomicrobia	HN1-15	-	-
1099	Bacteria	Firmicutes	Clostridia	Clostridiales	ClostridialesFamilyXI.IncertaeSedis	Anaerococcus
1100	Bacteria	Firmicutes	Bacilli	Bacillales	Staphylococcaceae	Staphylococcus
1103	Bacteria	Actinobacteria	Actinobacteria	Actinomycetales	Mycobacteriaceae	Mycobacterium
1109	Bacteria	Proteobacteria	Alphaproteobacteria	Caulobacterales	Caulobacteraceae	Caulobacter
1113	Bacteria	Firmicutes	Clostridia	Clostridiales	ClostridialesFamilyXIII.IncertaeSedis	Mogibacterium
1116	Bacteria	Cyanobacteria	Chloroplast	Chlorophyta	Trebouxiophyceae	-
1117	Bacteria	Proteobacteria	Alphaproteobacteria	Sphingomonadales	Sphingomonadaceae	Blastomonas
1119	Bacteria	Proteobacteria	Deltaproteobacteria	Myxococcales	-	-
1120	Bacteria	Bacteroidetes	Bacteroidia	Bacteroidales	-	-
1121	Bacteria	Chloroflexi	Thermomicrobia	HN1-15	-	-
1123	Bacteria	Acidobacteria	Solibacteres	Solibacterales	Solibacteraceae	CandidatusSolibacter
1124	Bacteria	Actinobacteria	Actinobacteria	Actinomycetales	Corynebacteriaceae	Corynebacterium
1125	Bacteria	Bacteroidetes	Sphingobacteria	Sphingobacteriales	Sphingobacteriaceae	Sphingobacterium
1127	Bacteria	Bacteroidetes	Bacteroidia	Bacteroidales	-	-
1128	Bacteria	Firmicutes	Clostridia	Clostridiales	ClostridialesFamilyXI.IncertaeSedis	Anaerococcus
1129	Bacteria	Actinobacteria	Actinobacteria	Actinomycetales	Micrococcaceae	Rothia
1130	Bacteria	Cyanobacteria	Chloroplast	Chlorophyta	Trebouxiophyceae	-
1133	Bacteria	Actinobacteria	Actinobacteria	Actinomycetales	Geodermatophilaceae	-
1134	Bacteria	Bacteroidetes	Sphingobacteria	Sphingobacteriales	Cyclobacteriaceae	Algoriphagus
1136	Bacteria	Proteobacteria	Alphaproteobacteria	Rhodospirillales	Acetobacteraceae	Roseomonas
1140	Bacteria	Proteobacteria	Deltaproteobacteria	Myxococcales	-	-
1146	Bacteria	Firmicutes	Bacilli	Gemellales	Gemellaceae	Gemella
1147	Bacteria	Fusobacteria	Fusobacteria	Fusobacteriales	Fusobacteriaceae	Fusobacterium
1148	Bacteria	Verrucomicrobia	Spartobacteria	Spartobacteriales	Spartobacteriaceae	CandidatusXiphinematobacter
1149	Bacteria	Firmicutes	Clostridia	Clostridiales	Lachnospiraceae	-
1150	Bacteria	SC4	-	-	-	-
1152	Bacteria	Bacteroidetes	Bacteroidia	Bacteroidales	-	-
1155	Bacteria	Proteobacteria	Betaproteobacteria	Rhodocyclales	Rhodocyclaceae	Methyloversatilis
1158	Bacteria	Actinobacteria	Actinobacteria	MC47	-	-
1159	Bacteria	Tenericutes	Erysipelotrichi	Erysipelotrichales	Erysipelotrichaceae	-
1162	Bacteria	Planctomycetes	PW285	-	-	-
1163	Bacteria	Firmicutes	Clostridia	Clostridiales	Veillonellaceae	Dialister
1164	Bacteria	Bacteroidetes	Bacteroidia	Bacteroidales	Prevotellaceae	Prevotella
1165	Bacteria	Firmicutes	Clostridia	Clostridiales	-	-
1167	Bacteria	Tenericutes	Mollicutes	Mycoplasmatales	Mycoplasmataceae	Mycoplasma
1169	Bacteria	Firmicutes	Clostridia	Clostridiales	Eubacteriaceae	Pseudoramibacter
1172	Bacteria	Bacteroidetes	Sphingobacteria	Sphingobacteriales	Sphingobacteriaceae	Pedobacter
1175	Bacteria	Armatimonadetes	Chthonomonadetes	Chthonomonadales	Chthonomonadaceae	Chthonomonas
1176	Bacteria	Cyanobacteria	Oscillatoriophycideae	Chroococcales	Xenococcaceae	Chroococcidiopsis
1177	Bacteria	Proteobacteria	Alphaproteobacteria	Rhizobiales	Hyphomicrobiaceae	Devosia
1179	Bacteria	Actinobacteria	Actinobacteria	Actinomycetales	Dietziaceae	Dietzia
1180	Bacteria	Cyanobacteria	Chloroplast	Chlorophyta	Trebouxiophyceae	-
1183	Bacteria	Verrucomicrobia	Verrucomicrobiae	Verrucomicrobiales	Verrucomicrobiaceae	Luteolibacter
1184	Bacteria	WPS-2	-	-	-	-
1188	Bacteria	Proteobacteria	Betaproteobacteria	Burkholderiales	Burkholderiaceae	Burkholderia
1191	Bacteria	Proteobacteria	Alphaproteobacteria	Rhizobiales	Aurantimonadaceae	-
1192	Bacteria	Bacteroidetes	Sphingobacteria	Sphingobacteriales	Flexibacteraceae	Dyadobacter
1194	Bacteria	TM7	TM7-3	CW040	F16	-
1195	Bacteria	TM7	TM7-3	I025	A29	-
1202	Bacteria	Bacteroidetes	Sphingobacteria	Sphingobacteriales	Sphingobacteriaceae	Sphingobacterium
1203	Bacteria	Cyanobacteria	Oscillatoriophycideae	Chroococcales	Xenococcaceae	Chroococcidiopsis
1204	Bacteria	Cyanobacteria	Nostocophycideae	Stigonematales	-	-
1205	Bacteria	Bacteroidetes	Sphingobacteria	Sphingobacteriales	Sphingobacteriaceae	Sphingobacterium
1211	Bacteria	Actinobacteria	Actinobacteria	Actinomycetales	-	-
1213	Bacteria	Chloroflexi	Ktedonobacteria	-	-	-
1214	Bacteria	Verrucomicrobia	Opitutae	Opitutales	Opitutaceae	Opitutus
1216	Bacteria	Bacteroidetes	Sphingobacteria	Sphingobacteriales	Flexibacteraceae	Hymenobacter
1218	Bacteria	Actinobacteria	Actinobacteria	Actinomycetales	Microbacteriaceae	-
1222	Bacteria	Firmicutes	Bacilli	Bacillales	Staphylococcaceae	Salinicoccus
1225	Bacteria	Chloroflexi	Chloroflexi	Herpetosiphonales	Herpetosiphonaceae	Herpetosiphon
1227	Bacteria	Bacteroidetes	Flavobacteria	Flavobacteriales	Flavobacteriaceae	Flavobacterium
1233	Bacteria	Actinobacteria	Actinobacteria	Actinomycetales	Microbacteriaceae	Pseudoclavibacter
1234	Bacteria	Verrucomicrobia	Verrucomicrobiae	Verrucomicrobiales	Verrucomicrobiaceae	Prosthecobacter
1235	Bacteria	Bacteroidetes	Sphingobacteria	Sphingobacteriales	Flexibacteraceae	Hymenobacter
1236	Bacteria	Proteobacteria	Betaproteobacteria	Burkholderiales	Oxalobacteraceae	-
1237	Bacteria	Proteobacteria	Alphaproteobacteria	Rhodospirillales	Acetobacteraceae	-
1238	Bacteria	Actinobacteria	Actinobacteria	0319-7L14	-	-
1240	Bacteria	Firmicutes	Clostridia	Clostridiales	Veillonellaceae	Desulfosporomusa
1241	Bacteria	Acidobacteria	Solibacteres	Solibacterales	Solibacteraceae	CandidatusSolibacter
1242	Bacteria	Actinobacteria	Actinobacteria	Solirubrobacterales	Patulibacteraceae	Patulibacter
1243	Bacteria	Actinobacteria	Actinobacteria	Actinomycetales	Microbacteriaceae	-
1246	Bacteria	Proteobacteria	Gammaproteobacteria	Pseudomonadales	Moraxellaceae	Alkanindiges
1247	Bacteria	Bacteroidetes	Flavobacteria	Flavobacteriales	Flavobacteriaceae	Flavobacterium
1248	Bacteria	Bacteroidetes	Sphingobacteria	Sphingobacteriales	Flexibacteraceae	Hymenobacter
1249	Bacteria	Proteobacteria	Gammaproteobacteria	Pseudomonadales	Moraxellaceae	Psychrobacter
1253	Bacteria	Firmicutes	Bacilli	Lactobacillales	Lactobacillaceae	Lactobacillus
1254	Bacteria	Proteobacteria	Deltaproteobacteria	Bdellovibrionales	Bdellovibrionaceae	Bdellovibrio
1258	Bacteria	Tenericutes	Mollicutes	Mycoplasmatales	Mycoplasmataceae	-
1260	Bacteria	Cyanobacteria	Synechococcophycideae	Pseudanabaenales	Pseudanabaenaceae	-
1263	Bacteria	Bacteroidetes	Flavobacteria	Flavobacteriales	Flavobacteriaceae	Flavobacterium
1264	Bacteria	Cyanobacteria	Oscillatoriophycideae	Chroococcales	Xenococcaceae	Chroococcidiopsis
1265	Bacteria	Proteobacteria	Alphaproteobacteria	Rickettsiales	Rickettsiaceae	Rickettsia
1266	Bacteria	Actinobacteria	Actinobacteria	Actinomycetales	Corynebacteriaceae	Corynebacterium
1268	Bacteria	Bacteroidetes	Sphingobacteria	Sphingobacteriales	Flexibacteraceae	-
1270	Bacteria	Spirochaetes	Spirochaetes	Spirochaetales	Spirochaetaceae	Treponema
1272	Bacteria	Planctomycetes	Planctomycea	Pirellulales	Pirellulaceae	Pirellula
1277	Bacteria	Actinobacteria	Actinobacteria	Solirubrobacterales	Patulibacteraceae	-
1278	Bacteria	Acidobacteria	Chloracidobacteria	-	-	-
1280	Bacteria	Cyanobacteria	Chloroplast	Stramenopiles	-	-
1281	Bacteria	Bacteroidetes	Sphingobacteria	Sphingobacteriales	Flexibacteraceae	-
1284	Bacteria	Bacteroidetes	Bacteroidia	Bacteroidales	Porphyromonadaceae	Porphyromonas
1285	Bacteria	Actinobacteria	Actinobacteria	Actinomycetales	Nocardioidaceae	-
1287	Bacteria	Proteobacteria	Gammaproteobacteria	Pseudomonadales	Moraxellaceae	Acinetobacter
1288	Bacteria	Chloroflexi	Anaerolineae	Caldilineales	Caldilineaceae	-
1291	Bacteria	Proteobacteria	Gammaproteobacteria	Legionellales	Legionellaceae	Legionella
1292	Bacteria	Proteobacteria	Alphaproteobacteria	Rhizobiales	Bradyrhizobiaceae	Bradyrhizobium
1293	Bacteria	Firmicutes	Bacilli	Lactobacillales	Lactobacillaceae	Lactobacillus
1294	Bacteria	Cyanobacteria	Chloroplast	Chlorophyta	Trebouxiophyceae	-
1297	Bacteria	Proteobacteria	Alphaproteobacteria	Sphingomonadales	Sphingomonadaceae	Sphingomonas
1299	Bacteria	Cyanobacteria	Synechococcophycideae	Synechococcales	Synechococcaceae	Synechococcus
1302	Bacteria	Proteobacteria	Alphaproteobacteria	-	-	-
1305	Bacteria	Actinobacteria	Actinobacteria	Actinomycetales	Corynebacteriaceae	Corynebacterium
1306	Bacteria	Cyanobacteria	Oscillatoriophycideae	Chroococcales	Xenococcaceae	Chroococcidiopsis
1307	Bacteria	Proteobacteria	Gammaproteobacteria	Alteromonadales	Chromatiaceae	Rheinheimera
1309	Archaea	Crenarchaeota	Thaumarchaeota	Nitrososphaerales	Nitrososphaeraceae	CandidatusNitrososphaera
1310	Bacteria	Proteobacteria	Gammaproteobacteria	Pseudomonadales	Pseudomonadaceae	Pseudomonas
1311	Bacteria	Chloroflexi	Thermomicrobia	HN1-15	-	-
1312	Bacteria	Cyanobacteria	Oscillatoriophycideae	Chroococcales	Xenococcaceae	Chroococcidiopsis
1313	Bacteria	Firmicutes	Clostridia	Clostridiales	Lachnospiraceae	Shuttleworthia
1314	Bacteria	Bacteroidetes	Bacteroidia	Bacteroidales	Porphyromonadaceae	Porphyromonas
1315	Bacteria	Proteobacteria	Deltaproteobacteria	Syntrophobacterales	Syntrophaceae	Desulfobacca
1316	Bacteria	Proteobacteria	Gammaproteobacteria	Xanthomonadales	Xanthomonadaceae	-
1317	Bacteria	Acidobacteria	Acidobacteria	Acidobacteriales	-	-
1319	Bacteria	Proteobacteria	Gammaproteobacteria	Pseudomonadales	Pseudomonadaceae	Pseudomonas
1320	Bacteria	Firmicutes	Bacilli	Lactobacillales	Lactobacillaceae	Lactobacillus
1321	Bacteria	Bacteroidetes	Sphingobacteria	Sphingobacteriales	Flexibacteraceae	Dyadobacter
1323	Bacteria	Acidobacteria	Acidobacteria	Acidobacteriales	-	-
1326	Bacteria	Actinobacteria	Actinobacteria	Acidimicrobiales	CL500-29	-
1328	Bacteria	Bacteroidetes	Sphingobacteria	Sphingobacteriales	Flexibacteraceae	Flexibacter
1331	Bacteria	Bacteroidetes	Flavobacteria	Flavobacteriales	Cryomorphaceae	-
1332	Bacteria	Firmicutes	Bacilli	Bacillales	Bacillaceae	-
1333	Bacteria	Firmicutes	Bacilli	Lactobacillales	Streptococcaceae	Streptococcus
1334	Bacteria	Tenericutes	Mollicutes	Entomoplasmatales	Entomoplasmataceae	Entomoplasma
1339	Bacteria	Proteobacteria	Gammaproteobacteria	Oceanospirillales	Oceanospirillaceae	Oleibacter
1341	Bacteria	Firmicutes	Clostridia	Clostridiales	Eubacteriaceae	Pseudoramibacter
1344	Bacteria	Firmicutes	Bacilli	Lactobacillales	Lactobacillaceae	Lactobacillus
1346	Bacteria	Firmicutes	Clostridia	Clostridiales	-	-
1350	Bacteria	Firmicutes	Clostridia	Clostridiales	-	-
1351	Bacteria	Bacteroidetes	Bacteroidia	Bacteroidales	Bacteroidaceae	Bacteroides
1353	Bacteria	Proteobacteria	Alphaproteobacteria	Rhizobiales	Hyphomicrobiaceae	Devosia
1354	Bacteria	Proteobacteria	Betaproteobacteria	Neisseriales	Neisseriaceae	-
1355	Bacteria	Firmicutes	Clostridia	Clostridiales	Lachnospiraceae	-
1356	Bacteria	Acidobacteria	Solibacteres	Solibacterales	Solibacteraceae	CandidatusSolibacter
1357	Bacteria	Proteobacteria	Deltaproteobacteria	Syntrophobacterales	Desulfobacteraceae	-
1359	Bacteria	Firmicutes	Bacilli	Bacillales	Bacillaceae	Bacillus
1361	Bacteria	Firmicutes	Clostridia	Clostridiales	Lachnospiraceae	Ruminococcus
1364	Bacteria	Proteobacteria	Epsilonproteobacteria	Campylobacterales	Campylobacteraceae	Campylobacter
1365	Bacteria	Cyanobacteria	Chloroplast	Chlorophyta	Trebouxiophyceae	-
1368	Bacteria	Actinobacteria	Actinobacteria	Actinomycetales	Microbacteriaceae	-
1369	Bacteria	Bacteroidetes	Sphingobacteria	Sphingobacteriales	Flexibacteraceae	Spirosoma
1371	Bacteria	Firmicutes	Bacilli	Lactobacillales	Lactobacillaceae	Lactobacillus
1374	Bacteria	SC4	-	-	-	-
1375	Bacteria	Firmicutes	Bacilli	Lactobacillales	Carnobacteriaceae	Granulicatella
1376	Bacteria	Actinobacteria	Actinobacteria	Solirubrobacterales	-	-
1380	Bacteria	Acidobacteria	Solibacteres	Solibacterales	Solibacteraceae	CandidatusSolibacter
1381	Bacteria	Proteobacteria	Alphaproteobacteria	Rhodobacterales	Rhodobacteraceae	Rubellimicrobium
1382	Bacteria	Cyanobacteria	Chloroplast	Chlorophyta	Trebouxiophyceae	-
1384	Bacteria	Proteobacteria	Betaproteobacteria	Methylophilales	Methylophilaceae	-
1386	Bacteria	Armatimonadetes	Chthonomonadetes	Chthonomonadales	Chthonomonadaceae	Chthonomonas
1388	Bacteria	Cyanobacteria	Nostocophycideae	Nostocales	Nostocaceae	-
1389	Bacteria	Proteobacteria	Betaproteobacteria	Burkholderiales	Alcaligenaceae	-
1390	Bacteria	Thermi	Deinococci	Deinococcales	Deinococcaceae	Deinococcus
1391	Bacteria	Bacteroidetes	Sphingobacteria	Sphingobacteriales	Flexibacteraceae	Hymenobacter
1392	Bacteria	Actinobacteria	Actinobacteria	Bifidobacteriales	Bifidobacteriaceae	Bifidobacterium
1393	Bacteria	Actinobacteria	Actinobacteria	Actinomycetales	Dermabacteraceae	Brachybacterium
1394	Bacteria	Proteobacteria	Gammaproteobacteria	Pseudomonadales	Moraxellaceae	Acinetobacter
1395	Bacteria	Firmicutes	Clostridia	Clostridiales	Veillonellaceae	-
1396	Bacteria	Cyanobacteria	Oscillatoriophycideae	Chroococcales	Xenococcaceae	Chroococcidiopsis
1399	Bacteria	Planctomycetes	Planctomycea	Gemmatales	Isosphaeraceae	-
1400	Bacteria	Proteobacteria	Betaproteobacteria	Burkholderiales	Comamonadaceae	Acidovorax
1401	Bacteria	Acidobacteria	Chloracidobacteria	-	-	-
1403	Bacteria	Thermi	Deinococci	Deinococcales	Deinococcaceae	Deinococcus
1404	Bacteria	Firmicutes	Bacilli	Lactobacillales	Lactobacillaceae	Lactobacillus
1405	Bacteria	Cyanobacteria	Nostocophycideae	Nostocales	Nostocaceae	Nostoc
1408	Bacteria	Proteobacteria	Alphaproteobacteria	Rhizobiales	-	-
1411	Bacteria	Cyanobacteria	S15B-MN24	-	-	-
1413	Bacteria	Actinobacteria	Actinobacteria	Actinomycetales	Nocardioidaceae	Pimelobacter
1414	Bacteria	Bacteroidetes	Sphingobacteria	Sphingobacteriales	Sphingobacteriaceae	Sphingobacterium
1415	Bacteria	Proteobacteria	Betaproteobacteria	Burkholderiales	Alcaligenaceae	Oligella
1417	Bacteria	Verrucomicrobia	Opitutae	Opitutales	Opitutaceae	-
1418	Bacteria	Firmicutes	Clostridia	Clostridiales	ClostridialesFamilyXIII.IncertaeSedis	-
1422	Bacteria	Actinobacteria	Actinobacteria	Rubrobacterales	Rubrobacteraceae	Rubrobacter
1425	Bacteria	Cyanobacteria	Oscillatoriophycideae	Oscillatoriales	Phormidiaceae	Microcoleus
1426	Bacteria	Actinobacteria	Actinobacteria	Actinomycetales	Microbacteriaceae	-
1431	Bacteria	Planctomycetes	Planctomycea	Pirellulales	-	-
1438	Bacteria	Chloroflexi	SOGA31	-	-	-
1439	Bacteria	Planctomycetes	Planctomycea	Gemmatales	Isosphaeraceae	-
1440	Bacteria	Chloroflexi	Thermomicrobia	Thermomicrobiales	-	-
1441	Bacteria	Actinobacteria	Actinobacteria	Solirubrobacterales	-	-
1442	Bacteria	Bacteroidetes	Bacteroidia	Bacteroidales	Prevotellaceae	Prevotella
1443	Bacteria	Bacteroidetes	Sphingobacteria	Sphingobacteriales	-	-
1454	Bacteria	Firmicutes	Clostridia	Clostridiales	Veillonellaceae	Megamonas
1458	Bacteria	Proteobacteria	Alphaproteobacteria	Rhizobiales	-	-
1459	Bacteria	Proteobacteria	Alphaproteobacteria	Sphingomonadales	Sphingomonadaceae	Kaistobacter
1460	Bacteria	Bacteroidetes	Sphingobacteria	Sphingobacteriales	Sphingobacteriaceae	-
1461	Bacteria	Bacteroidetes	Flavobacteria	Flavobacteriales	Flavobacteriaceae	Salinimicrobium
1464	Bacteria	Proteobacteria	Alphaproteobacteria	Rhizobiales	Bradyrhizobiaceae	Bosea
1465	Bacteria	Bacteroidetes	Sphingobacteria	Sphingobacteriales	ML615J-4	-
1468	Bacteria	Proteobacteria	Gammaproteobacteria	Vibrionales	Vibrionaceae	Vibrio
1469	Bacteria	Firmicutes	Clostridia	Clostridiales	ClostridialesFamilyXI.IncertaeSedis	Anaerococcus
1471	Bacteria	Proteobacteria	Deltaproteobacteria	Bdellovibrionales	Bacteriovoracaceae	-
1474	Bacteria	Bacteroidetes	Flavobacteria	Flavobacteriales	Cryomorphaceae	-
1478	Bacteria	Firmicutes	Clostridia	Clostridiales	Lachnospiraceae	Clostridium
1480	Bacteria	Gemmatimonadetes	Gemmatimonadetes	Gemmatimonadales	Gemmatimonadaceae	-
1481	Bacteria	Proteobacteria	Alphaproteobacteria	Sphingomonadales	Sphingomonadaceae	Sphingobium
1482	Bacteria	Actinobacteria	Actinobacteria	Actinomycetales	Microbacteriaceae	Agromyces
1483	Bacteria	Proteobacteria	Betaproteobacteria	Burkholderiales	-	Aquabacterium
1485	Bacteria	Acidobacteria	Acidobacteria	Acidobacteriales	-	-
1487	Bacteria	Cyanobacteria	Chloroplast	-	-	-
1489	Bacteria	Proteobacteria	Gammaproteobacteria	Pseudomonadales	Moraxellaceae	Psychrobacter
1490	Bacteria	ZB2	-	-	-	-
1493	Bacteria	Proteobacteria	Alphaproteobacteria	Rhodospirillales	Acetobacteraceae	-
1494	Bacteria	Proteobacteria	Alphaproteobacteria	Sphingomonadales	-	-
1496	Bacteria	Proteobacteria	Gammaproteobacteria	Pseudomonadales	Pseudomonadaceae	Pseudomonas
1499	Bacteria	Firmicutes	Clostridia	Clostridiales	Clostridiaceae	-
1501	Bacteria	Cyanobacteria	Nostocophycideae	Stigonematales	-	-
1502	Bacteria	Bacteroidetes	Sphingobacteria	Sphingobacteriales	Flexibacteraceae	-
1503	Bacteria	Thermi	Deinococci	Deinococcales	Deinococcaceae	Deinococcus
1504	Bacteria	Actinobacteria	Actinobacteria	Actinomycetales	Microbacteriaceae	Mycetocola
1509	Bacteria	Firmicutes	Clostridia	Clostridiales	Sulfobacillaceae	Thermaerobacter
1510	Bacteria	Proteobacteria	Deltaproteobacteria	Bdellovibrionales	Bdellovibrionaceae	Bdellovibrio
1512	Bacteria	Proteobacteria	Alphaproteobacteria	-	-	-
1513	Bacteria	Actinobacteria	Actinobacteria	Acidimicrobiales	EB1017	-
1514	Bacteria	Bacteroidetes	Flavobacteria	Flavobacteriales	-	CandidatusSulcia
1516	Bacteria	Proteobacteria	Alphaproteobacteria	Rhizobiales	-	-
1518	Bacteria	Acidobacteria	Solibacteres	Solibacterales	Solibacteraceae	CandidatusSolibacter
1519	Bacteria	Bacteroidetes	Flavobacteria	Flavobacteriales	-	-
1520	Bacteria	Verrucomicrobia	Opitutae	Opitutales	Opitutaceae	-
1522	Bacteria	Proteobacteria	Gammaproteobacteria	Pseudomonadales	Moraxellaceae	Acinetobacter
1523	Bacteria	Planctomycetes	Phycisphaerae	-	-	-
1525	Bacteria	Bacteroidetes	Flavobacteria	Flavobacteriales	Flavobacteriaceae	-
1532	Bacteria	Firmicutes	Clostridia	Clostridiales	Sulfobacillaceae	Thermaerobacter
1534	Bacteria	Cyanobacteria	Nostocophycideae	Nostocales	Nostocaceae	Nostoc
1538	Bacteria	Thermi	Deinococci	Deinococcales	Deinococcaceae	Deinococcus
1540	Bacteria	Firmicutes	Clostridia	Clostridiales	-	-
1541	Bacteria	Proteobacteria	Betaproteobacteria	Burkholderiales	-	Methylibium
1543	Bacteria	Proteobacteria	Alphaproteobacteria	Rhodospirillales	Acetobacteraceae	Roseomonas
1545	Bacteria	Firmicutes	Bacilli	Lactobacillales	Lactobacillaceae	Lactobacillus
1547	Bacteria	Proteobacteria	Gammaproteobacteria	Cardiobacteriales	Cardiobacteriaceae	Dichelobacter
1548	Bacteria	Bacteroidetes	Bacteroidia	Bacteroidales	Porphyromonadaceae	Porphyromonas
1549	Bacteria	TM7	TM7-1	-	-	-
1550	Bacteria	Actinobacteria	Actinobacteria	Actinomycetales	Nocardiopsaceae	Nocardiopsis
1556	Bacteria	Proteobacteria	Deltaproteobacteria	Bdellovibrionales	Bdellovibrionaceae	Bdellovibrio
1558	Bacteria	Armatimonadetes	5B-18	-	-	-
1560	Bacteria	Planctomycetes	Phycisphaerae	-	-	-
1562	Bacteria	Chloroflexi	Anaerolineae	Caldilineales	Caldilineaceae	Caldilinea
1563	Bacteria	Chloroflexi	Thermomicrobia	-	-	-
1565	Bacteria	Actinobacteria	Actinobacteria	Actinomycetales	Microbacteriaceae	-
1569	Bacteria	Verrucomicrobia	Verrucomicrobiae	Verrucomicrobiales	Verrucomicrobiaceae	Luteolibacter
1570	Bacteria	Armatimonadetes	Chthonomonadetes	Chthonomonadales	Chthonomonadaceae	Chthonomonas
1571	Bacteria	Bacteroidetes	Sphingobacteria	Sphingobacteriales	Flexibacteraceae	Dyadobacter
1572	Bacteria	Actinobacteria	Actinobacteria	Actinomycetales	Pseudonocardiaceae	Amycolatopsis
1574	Bacteria	Chloroflexi	Anaerolineae	Anaerolineales	Anaerolinaceae	Anaerolinea
1576	Bacteria	Proteobacteria	Betaproteobacteria	Burkholderiales	Oxalobacteraceae	-
1577	Bacteria	Proteobacteria	Alphaproteobacteria	Rhodobacterales	Rhodobacteraceae	-
1578	Bacteria	Actinobacteria	Actinobacteria	Actinomycetales	Kineosporiaceae	-
1579	Bacteria	Actinobacteria	Actinobacteria	Actinomycetales	Intrasporangiaceae	Arsenicicoccus
1585	Bacteria	Firmicutes	Clostridia	Clostridiales	Clostridiaceae	Clostridium
1587	Bacteria	WPS-2	-	-	-	-
1588	Bacteria	SC4	-	-	-	-
1590	Bacteria	Tenericutes	Erysipelotrichi	Erysipelotrichales	Erysipelotrichaceae	Clostridium
1593	Bacteria	Bacteroidetes	Bacteroidia	Bacteroidales	Porphyromonadaceae	-
1599	Bacteria	Proteobacteria	Betaproteobacteria	Burkholderiales	Oxalobacteraceae	-
1600	Bacteria	Proteobacteria	Alphaproteobacteria	Rhodospirillales	Rhodospirillaceae	-
1602	Bacteria	Verrucomicrobia	Verrucomicrobiae	Verrucomicrobiales	Verrucomicrobiaceae	Prosthecobacter
1603	Bacteria	Cyanobacteria	Nostocophycideae	Nostocales	Nostocaceae	-
1617	Bacteria	Proteobacteria	Deltaproteobacteria	Myxococcales	-	-
1620	Bacteria	Proteobacteria	Alphaproteobacteria	Rhizobiales	Methylobacteriaceae	Methylobacterium
1622	Bacteria	Actinobacteria	Actinobacteria	Actinomycetales	Microbacteriaceae	-
1625	Bacteria	Spirochaetes	Spirochaetes	Spirochaetales	Spirochaetaceae	Treponema
1626	Bacteria	Actinobacteria	Actinobacteria	Actinomycetales	Corynebacteriaceae	Corynebacterium
1627	Bacteria	Actinobacteria	Actinobacteria	MC47	-	-
1629	Bacteria	Actinobacteria	Actinobacteria	Acidimicrobiales	CL500-29	-
1630	Bacteria	Actinobacteria	Actinobacteria	MC47	-	-
1631	Bacteria	Tenericutes	Mollicutes	Entomoplasmatales	Spiroplasmataceae	Spiroplasma
1632	Bacteria	GN04	GN15	-	-	-
1634	Bacteria	Proteobacteria	Betaproteobacteria	Burkholderiales	Burkholderiaceae	Lautropia
1635	Bacteria	Proteobacteria	Gammaproteobacteria	Pasteurellales	Pasteurellaceae	Pasteurella
1636	Bacteria	Firmicutes	Clostridia	Clostridiales	Veillonellaceae	Selenomonas
1637	Bacteria	Proteobacteria	Deltaproteobacteria	MIZ46	-	-
1638	Bacteria	Verrucomicrobia	Spartobacteria	Spartobacteriales	Spartobacteriaceae	MC18
1639	Bacteria	Bacteroidetes	Sphingobacteria	Sphingobacteriales	Flexibacteraceae	Hymenobacter
1640	Bacteria	Acidobacteria	Chloracidobacteria	-	-	-
1642	Bacteria	Cyanobacteria	Chloroplast	Cryptophyta	-	-
1643	Bacteria	Bacteroidetes	Bacteroidia	Bacteroidales	Prevotellaceae	Prevotella
1648	Bacteria	Actinobacteria	Actinobacteria	Solirubrobacterales	-	-
1649	Bacteria	Firmicutes	Bacilli	Lactobacillales	Lactobacillaceae	Lactobacillus
1653	Bacteria	Firmicutes	Clostridia	SHA-98	-	-
1656	Bacteria	Cyanobacteria	Oscillatoriophycideae	Chroococcales	Xenococcaceae	Chroococcidiopsis
1657	Bacteria	Cyanobacteria	Chloroplast	Chlorophyta	Trebouxiophyceae	-
1658	Bacteria	Bacteroidetes	Bacteroidia	Bacteroidales	Bacteroidaceae	Bacteroides
1659	Bacteria	Cyanobacteria	4C0d-2	SM1D11	-	-
1661	Bacteria	Cyanobacteria	Synechococcophycideae	Pseudanabaenales	Pseudanabaenaceae	Leptolyngbya
1662	Bacteria	Bacteroidetes	Sphingobacteria	Sphingobacteriales	Flexibacteraceae	Hymenobacter
1663	Bacteria	Acidobacteria	Solibacteres	Solibacterales	Solibacteraceae	CandidatusSolibacter
1664	Bacteria	Proteobacteria	Gammaproteobacteria	Pseudomonadales	Pseudomonadaceae	Pseudomonas
1665	Bacteria	Bacteroidetes	Sphingobacteria	Sphingobacteriales	Flexibacteraceae	Hymenobacter
1670	Bacteria	Firmicutes	Clostridia	Clostridiales	Ruminococcaceae	-
1671	Bacteria	Bacteroidetes	Sphingobacteria	Sphingobacteriales	Flexibacteraceae	-
1673	Bacteria	Bacteroidetes	Sphingobacteria	Sphingobacteriales	-	-
1675	Bacteria	Bacteroidetes	Bacteroidia	Bacteroidales	Bacteroidaceae	Bacteroides
1677	Bacteria	SC4	-	-	-	-
1680	Bacteria	Verrucomicrobia	Spartobacteria	Spartobacteriales	Spartobacteriaceae	Chthoniobacter
1681	Bacteria	Fusobacteria	Fusobacteria	Fusobacteriales	Fusobacteriaceae	Leptotrichia
1682	Bacteria	Proteobacteria	Gammaproteobacteria	Xanthomonadales	Xanthomonadaceae	-
1684	Bacteria	Bacteroidetes	Sphingobacteria	Sphingobacteriales	-	Flavisolibacter
1686	Bacteria	Bacteroidetes	Bacteroidia	Bacteroidales	Bacteroidaceae	Bacteroides
1687	Bacteria	Verrucomicrobia	Spartobacteria	Spartobacteriales	Spartobacteriaceae	MC18
1691	Bacteria	Actinobacteria	Actinobacteria	Rubrobacterales	Rubrobacteraceae	Rubrobacter
1692	Bacteria	Firmicutes	Bacilli	Bacillales	Alicyclobacillaceae	Alicyclobacillus
1693	Bacteria	Thermi	Deinococci	Deinococcales	Deinococcaceae	Deinococcus
1694	Bacteria	SC4	-	-	-	-
1696	Bacteria	GN04	GN15	-	-	-
1698	Bacteria	Bacteroidetes	Sphingobacteria	Sphingobacteriales	Flexibacteraceae	Spirosoma
1700	Bacteria	Firmicutes	Bacilli	Lactobacillales	Aerococcaceae	Abiotrophia
1702	Bacteria	Bacteroidetes	Flavobacteria	Flavobacteriales	Cryomorphaceae	-
1706	Bacteria	Cyanobacteria	Chloroplast	Chlorophyta	Trebouxiophyceae	-
1707	Bacteria	Actinobacteria	Actinobacteria	Acidimicrobiales	Iamiaceae	-
1708	Bacteria	Tenericutes	Mollicutes	Entomoplasmatales	Spiroplasmataceae	Spiroplasma
1709	Bacteria	SC4	-	-	-	-
1714	Bacteria	Proteobacteria	Alphaproteobacteria	Rhizobiales	-	-
1716	Bacteria	Proteobacteria	Alphaproteobacteria	Rhizobiales	Phyllobacteriaceae	-
1717	Bacteria	Proteobacteria	Alphaproteobacteria	Rhizobiales	Brucellaceae	-
1720	Bacteria	Proteobacteria	Epsilonproteobacteria	Campylobacterales	Campylobacteraceae	Campylobacter
1721	Bacteria	Thermi	Deinococci	Deinococcales	Deinococcaceae	Deinococcus
1723	Bacteria	Acidobacteria	Solibacteres	Solibacterales	Solibacteraceae	CandidatusSolibacter
1726	Bacteria	Firmicutes	Bacilli	Turicibacterales	Turicibacteraceae	-
1731	Bacteria	Bacteroidetes	Sphingobacteria	Sphingobacteriales	Sphingobacteriaceae	Sphingobacterium
1732	Bacteria	Bacteroidetes	Sphingobacteria	Sphingobacteriales	Flexibacteraceae	Hymenobacter
1734	Bacteria	Cyanobacteria	Chloroplast	Chlorophyta	Trebouxiophyceae	-
1737	Bacteria	Bacteroidetes	Sphingobacteria	Sphingobacteriales	-	-
1738	Bacteria	Proteobacteria	Gammaproteobacteria	Xanthomonadales	Xanthomonadaceae	Aquimonas
1740	Bacteria	Proteobacteria	Gammaproteobacteria	Pseudomonadales	Moraxellaceae	-
1742	Bacteria	Firmicutes	Clostridia	Clostridiales	Sulfobacillaceae	Thermaerobacter
1752	Bacteria	Bacteroidetes	Sphingobacteria	Sphingobacteriales	Flexibacteraceae	Hymenobacter
1755	Bacteria	Bacteroidetes	Bacteroidia	Bacteroidales	-	-
1756	Bacteria	Firmicutes	Clostridia	Clostridiales	Veillonellaceae	Megamonas
1757	Bacteria	Firmicutes	Bacilli	Bacillales	Alicyclobacillaceae	Alicyclobacillus
1758	Bacteria	Actinobacteria	Actinobacteria	Actinomycetales	Nocardiaceae	Rhodococcus
1759	Bacteria	Cyanobacteria	Oscillatoriophycideae	Chroococcales	Xenococcaceae	Chroococcidiopsis
1763	Bacteria	Actinobacteria	Actinobacteria	Solirubrobacterales	-	-
1765	Bacteria	Firmicutes	Bacilli	Lactobacillales	Lactobacillaceae	Lactobacillus
1767	Bacteria	Verrucomicrobia	Spartobacteria	Spartobacteriales	Spartobacteriaceae	MC18
1768	Bacteria	Proteobacteria	Alphaproteobacteria	Rhizobiales	-	-
1771	Bacteria	Firmicutes	Clostridia	Clostridiales	Ruminococcaceae	-
1772	Bacteria	Chloroflexi	Chloroflexi	Roseiflexales	Kouleothrixaceae	-
1777	Bacteria	Cyanobacteria	4C0d-2	SM1D11	-	-
1780	Bacteria	TM7	TM7-3	I025	A29	-
1781	Bacteria	Proteobacteria	Gammaproteobacteria	Chromatiales	Sinobacteraceae	-
1782	Bacteria	Cyanobacteria	Synechococcophycideae	Pseudanabaenales	Pseudanabaenaceae	Leptolyngbya
1783	Bacteria	Bacteroidetes	Bacteroidia	Bacteroidales	Prevotellaceae	Prevotella
1784	Bacteria	Verrucomicrobia	Spartobacteria	Spartobacteriales	Spartobacteriaceae	Chthoniobacter
1785	Bacteria	Thermi	Deinococci	Deinococcales	Deinococcaceae	Deinococcus
1786	Bacteria	Firmicutes	Bacilli	Bacillales	Bacillaceae	Bacillus
1789	Bacteria	Firmicutes	Bacilli	Lactobacillales	Lactobacillaceae	Lactobacillus
1790	Bacteria	Bacteroidetes	Sphingobacteria	Sphingobacteriales	Flexibacteraceae	Hymenobacter
1793	Bacteria	Proteobacteria	Gammaproteobacteria	Enterobacteriales	Enterobacteriaceae	-
1794	Bacteria	Cyanobacteria	Synechococcophycideae	Pseudanabaenales	Pseudanabaenaceae	Leptolyngbya
1796	Bacteria	Actinobacteria	Actinobacteria	Actinomycetales	Nocardiaceae	Rhodococcus
1797	Bacteria	Verrucomicrobia	Spartobacteria	Spartobacteriales	Spartobacteriaceae	CandidatusXiphinematobacter
1798	Bacteria	Firmicutes	Clostridia	Clostridiales	Lachnospiraceae	Ruminococcus
1799	Bacteria	Verrucomicrobia	Verrucomicrobiae	Verrucomicrobiales	-	-
1801	Bacteria	Verrucomicrobia	Verrucomicrobiae	Verrucomicrobiales	Verrucomicrobiaceae	Akkermansia
1803	Bacteria	Proteobacteria	Deltaproteobacteria	Bdellovibrionales	Bdellovibrionaceae	Bdellovibrio
1804	Bacteria	Bacteroidetes	Bacteroidia	Bacteroidales	Bacteroidaceae	Bacteroides
1805	Bacteria	Fusobacteria	Fusobacteria	Fusobacteriales	Fusobacteriaceae	Leptotrichia
1807	Bacteria	TM7	TM7-1	-	-	-
1808	Bacteria	Cyanobacteria	Chloroplast	-	-	-
1810	Bacteria	Chloroflexi	Anaerolineae	Anaerolineales	Anaerolinaceae	Anaerolinea
1811	Bacteria	Cyanobacteria	Oscillatoriophycideae	Chroococcales	Xenococcaceae	Chroococcidiopsis
1816	Bacteria	Proteobacteria	Deltaproteobacteria	Bdellovibrionales	Bdellovibrionaceae	Bdellovibrio
1817	Bacteria	Planctomycetes	Planctomycea	Gemmatales	Isosphaeraceae	-
1819	Bacteria	Acidobacteria	Acidobacteria	Acidobacteriales	-	-
1821	Bacteria	Proteobacteria	Betaproteobacteria	Burkholderiales	Alcaligenaceae	Tetrathiobacter
1823	Bacteria	Firmicutes	Clostridia	Clostridiales	ClostridialesFamilyXI.IncertaeSedis	Anaerococcus
1826	Bacteria	Firmicutes	Clostridia	Clostridiales	Clostridiaceae	-
1828	Bacteria	Proteobacteria	Alphaproteobacteria	Sphingomonadales	Sphingomonadaceae	Novosphingobium
1829	Bacteria	Thermi	Deinococci	Deinococcales	Deinococcaceae	Deinococcus
1831	Bacteria	Firmicutes	Clostridia	Clostridiales	ClostridialesFamilyXI.IncertaeSedis	Peptoniphilus
1832	Bacteria	Bacteroidetes	Sphingobacteria	Sphingobacteriales	-	-
1833	Bacteria	Proteobacteria	Betaproteobacteria	Rhodocyclales	Rhodocyclaceae	-
1836	Bacteria	Bacteroidetes	Sphingobacteria	Sphingobacteriales	Flexibacteraceae	Cytophaga
1837	Bacteria	Actinobacteria	Actinobacteria	Actinomycetales	Nocardioidaceae	-
1839	Bacteria	Chloroflexi	Chloroflexi	Chloroflexales	Oscillochloridaceae	Oscillochloris
1840	Bacteria	Actinobacteria	Actinobacteria	Actinomycetales	Geodermatophilaceae	-
1841	Bacteria	Firmicutes	Clostridia	Clostridiales	Lachnospiraceae	-
1842	Bacteria	Actinobacteria	Actinobacteria	Actinomycetales	Corynebacteriaceae	Corynebacterium
1843	Bacteria	Proteobacteria	Alphaproteobacteria	Rickettsiales	-	CandidatusOdyssella
1844	Bacteria	Acidobacteria	Acidobacteria	Acidobacteriales	-	-
1846	Bacteria	SC4	-	-	-	-
1847	Bacteria	Proteobacteria	Betaproteobacteria	Rhodocyclales	Rhodocyclaceae	-
1848	Bacteria	Planctomycetes	Planctomycea	Pirellulales	-	-
1850	Bacteria	Firmicutes	Bacilli	Lactobacillales	Aerococcaceae	Aerococcus
1851	Bacteria	Actinobacteria	Actinobacteria	Solirubrobacterales	Patulibacteraceae	-
1856	Bacteria	Proteobacteria	Alphaproteobacteria	Rhodospirillales	Rhodospirillaceae	-
1857	Bacteria	Proteobacteria	Deltaproteobacteria	Myxococcales	-	-
1860	Bacteria	Cyanobacteria	Oscillatoriophycideae	Chroococcales	Xenococcaceae	Chroococcidiopsis
1864	Bacteria	Actinobacteria	Actinobacteria	Coriobacteriales	Coriobacteriaceae	Collinsella
1865	Bacteria	Bacteroidetes	Bacteroidia	Bacteroidales	Porphyromonadaceae	Porphyromonas
1866	Bacteria	Actinobacteria	Actinobacteria	Actinomycetales	Microbacteriaceae	Yonghaparkia
1867	Bacteria	Proteobacteria	Alphaproteobacteria	Sphingomonadales	Sphingomonadaceae	Sphingomonas
1870	Bacteria	Actinobacteria	Actinobacteria	MC47	-	-
1871	Bacteria	SC4	-	-	-	-
1874	Bacteria	Proteobacteria	Deltaproteobacteria	Myxococcales	-	-
1880	Bacteria	Firmicutes	Clostridia	Clostridiales	Clostridiaceae	Clostridium
1881	Bacteria	Proteobacteria	Alphaproteobacteria	Rhizobiales	Bradyrhizobiaceae	Rhodopseudomonas
1883	Bacteria	Proteobacteria	Gammaproteobacteria	Cardiobacteriales	Cardiobacteriaceae	Dichelobacter
1885	Bacteria	Actinobacteria	Actinobacteria	Acidimicrobiales	-	-
1887	Bacteria	Proteobacteria	Alphaproteobacteria	Sphingomonadales	Sphingomonadaceae	Sphingomonas
1888	Bacteria	Cyanobacteria	Oscillatoriophycideae	Chroococcales	Xenococcaceae	Chroococcidiopsis
1889	Bacteria	Cyanobacteria	Nostocophycideae	Nostocales	Scytonemataceae	Scytonema
1891	Bacteria	Verrucomicrobia	Verrucomicrobiae	Verrucomicrobiales	Verrucomicrobiaceae	Luteolibacter
1896	Bacteria	Proteobacteria	Gammaproteobacteria	Enterobacteriales	Enterobacteriaceae	Ewingella
1897	Bacteria	Chloroflexi	Thermomicrobia	HN1-15	-	-
1898	Bacteria	Actinobacteria	Actinobacteria	Actinomycetales	Corynebacteriaceae	Corynebacterium
1899	Bacteria	Bacteroidetes	Sphingobacteria	Sphingobacteriales	Flexibacteraceae	Hymenobacter
1900	Bacteria	Proteobacteria	Betaproteobacteria	Neisseriales	Neisseriaceae	-
1901	Bacteria	Actinobacteria	Actinobacteria	Actinomycetales	Corynebacteriaceae	Corynebacterium
1902	Bacteria	Cyanobacteria	Chloroplast	Chlorophyta	Trebouxiophyceae	-
1904	Bacteria	SC4	-	-	-	-
1905	Bacteria	Proteobacteria	Alphaproteobacteria	Rhodobacterales	Rhodobacteraceae	Paracoccus
1906	Bacteria	Planctomycetes	Planctomycea	Pirellulales	-	-
1907	Bacteria	Actinobacteria	Actinobacteria	Actinomycetales	Nocardiaceae	Rhodococcus
1908	Bacteria	Actinobacteria	Actinobacteria	Solirubrobacterales	-	-
1913	Bacteria	Bacteroidetes	Sphingobacteria	Sphingobacteriales	-	Flavisolibacter
1919	Bacteria	Bacteroidetes	Bacteroidia	Bacteroidales	Bacteroidaceae	Bacteroides
1920	Bacteria	Spirochaetes	Leptospirae	Leptospirales	Leptospiraceae	SJA-88
1921	Bacteria	Firmicutes	Clostridia	Clostridiales	Sulfobacillaceae	Thermaerobacter
1922	Bacteria	Proteobacteria	Alphaproteobacteria	Caulobacterales	Caulobacteraceae	Caulobacter
1927	Bacteria	GN04	GN15	-	-	-
1928	Bacteria	Bacteroidetes	Sphingobacteria	Sphingobacteriales	Sphingobacteriaceae	Sphingobacterium
1929	Bacteria	Bacteroidetes	Sphingobacteria	Sphingobacteriales	Sphingobacteriaceae	-
1931	Bacteria	Proteobacteria	Alphaproteobacteria	Rhodobacterales	Hyphomonadaceae	-
1933	Bacteria	Proteobacteria	Gammaproteobacteria	Enterobacteriales	Enterobacteriaceae	Buchnera
1935	Bacteria	Bacteroidetes	Sphingobacteria	Sphingobacteriales	Flexibacteraceae	Emticicia
1936	Bacteria	Acidobacteria	Acidobacteria	Acidobacteriales	-	-
1937	Bacteria	Proteobacteria	Gammaproteobacteria	Xanthomonadales	Xanthomonadaceae	Lysobacter
1939	Bacteria	Proteobacteria	Alphaproteobacteria	Rhizobiales	Methylobacteriaceae	Methylobacterium
1940	Bacteria	Actinobacteria	Actinobacteria	Actinomycetales	Mycobacteriaceae	Mycobacterium
1941	Bacteria	Actinobacteria	Actinobacteria	Solirubrobacterales	-	-
1942	Bacteria	Actinobacteria	Actinobacteria	MC47	-	-
1943	Bacteria	Proteobacteria	Alphaproteobacteria	Sphingomonadales	Erythrobacteraceae	Lutibacterium
1944	Bacteria	Actinobacteria	Actinobacteria	Actinomycetales	Nocardioidaceae	Nocardioides
1947	Bacteria	Bacteroidetes	Sphingobacteria	Sphingobacteriales	-	Segetibacter
1948	Bacteria	Bacteroidetes	Sphingobacteria	Sphingobacteriales	-	-
1949	Bacteria	Bacteroidetes	Sphingobacteria	Sphingobacteriales	Sphingobacteriaceae	Pedobacter
1951	Bacteria	Tenericutes	Erysipelotrichi	Erysipelotrichales	Erysipelotrichaceae	PSB-M-3
1954	Bacteria	Tenericutes	Mollicutes	Mycoplasmatales	Mycoplasmataceae	Mycoplasma
1957	Bacteria	Bacteroidetes	Sphingobacteria	Sphingobacteriales	Sphingobacteriaceae	Pedobacter
1958	Bacteria	Chloroflexi	Thermomicrobia	Thermomicrobiales	-	-
1961	Bacteria	Proteobacteria	Alphaproteobacteria	Caulobacterales	Caulobacteraceae	Brevundimonas
1962	Bacteria	Gemmatimonadetes	Gemmatimonadetes	Gemmatimonadales	Gemmatimonadaceae	-
1966	Bacteria	Bacteroidetes	Sphingobacteria	Sphingobacteriales	-	-
1967	Bacteria	Cyanobacteria	Chloroplast	Chlorophyta	Trebouxiophyceae	-
1971	Bacteria	Bacteroidetes	Sphingobacteria	Sphingobacteriales	-	-
1974	Bacteria	Chloroflexi	SOGA31	-	-	-
1977	Bacteria	SC3	-	-	-	-
1979	Bacteria	Firmicutes	Clostridia	Clostridiales	Ruminococcaceae	Clostridium
1980	Bacteria	Firmicutes	Clostridia	Clostridiales	Clostridiaceae	Caloramator
1984	Bacteria	Acidobacteria	-	-	Koribacteraceae	CandidatusKoribacter
1986	Bacteria	Acidobacteria	Acidobacteria	Acidobacteriales	-	-
1989	Bacteria	Chloroflexi	Thermomicrobia	HN1-15	-	-
1990	Bacteria	Proteobacteria	Gammaproteobacteria	Chromatiales	Sinobacteraceae	-
1994	Bacteria	Proteobacteria	Gammaproteobacteria	Methylococcales	Piscirickettsiaceae	Thiomicrospira
1996	Bacteria	Proteobacteria	Alphaproteobacteria	-	-	-
1997	Bacteria	Planctomycetes	Planctomycea	Planctomycetales	Planctomycetaceae	Planctomyces
1999	Bacteria	Tenericutes	Mollicutes	Entomoplasmatales	Spiroplasmataceae	Spiroplasma
2001	Bacteria	Chloroflexi	Thermomicrobia	HN1-15	-	-
2002	Bacteria	Chloroflexi	Chloroflexi	Roseiflexales	Kouleothrixaceae	-
2005	Bacteria	Firmicutes	Clostridia	Clostridiales	Sulfobacillaceae	Thermaerobacter
2006	Bacteria	Verrucomicrobia	Verrucomicrobiae	Verrucomicrobiales	Verrucomicrobiaceae	Akkermansia
2008	Bacteria	Actinobacteria	Actinobacteria	Actinomycetales	Intrasporangiaceae	Phycicoccus
2011	Bacteria	Bacteroidetes	Bacteroidia	Bacteroidales	Prevotellaceae	Prevotella
2012	Bacteria	Firmicutes	Bacilli	Lactobacillales	Lactobacillaceae	Lactobacillus
2014	Bacteria	Actinobacteria	Actinobacteria	Actinomycetales	Corynebacteriaceae	Corynebacterium
2015	Bacteria	Proteobacteria	Alphaproteobacteria	Rhodobacterales	Rhodobacteraceae	-
2016	Bacteria	Proteobacteria	Gammaproteobacteria	Oceanospirillales	Halomonadaceae	Halomonas
2017	Bacteria	Proteobacteria	Gammaproteobacteria	Pseudomonadales	Moraxellaceae	Acinetobacter
2019	Bacteria	Bacteroidetes	Bacteroidia	Bacteroidales	Prevotellaceae	Prevotella
2020	Bacteria	Actinobacteria	Actinobacteria	Bifidobacteriales	Bifidobacteriaceae	-
2024	Bacteria	Verrucomicrobia	Spartobacteria	Spartobacteriales	Spartobacteriaceae	Chthoniobacter
2026	Bacteria	Actinobacteria	Actinobacteria	koll13	-	-
2029	Bacteria	Bacteroidetes	Sphingobacteria	Sphingobacteriales	Flexibacteraceae	Hymenobacter
2031	Bacteria	Actinobacteria	Actinobacteria	Actinomycetales	Catenulisporaceae	Catenulispora
2032	Bacteria	Thermi	Deinococci	Deinococcales	Deinococcaceae	Deinococcus
2033	Bacteria	Firmicutes	Clostridia	Clostridiales	ClostridialesFamilyXI.IncertaeSedis	Sedimentibacter
2034	Bacteria	Actinobacteria	Actinobacteria	MC47	-	-
2035	Bacteria	Actinobacteria	Actinobacteria	Actinomycetales	Cryptosporangiaceae	Cryptosporangium
2036	Bacteria	Firmicutes	Clostridia	Thermoanaerobacterales	-	-
2037	Bacteria	Cyanobacteria	Chloroplast	Chlorophyta	Trebouxiophyceae	-
2038	Bacteria	Actinobacteria	Actinobacteria	Actinomycetales	Dermacoccaceae	Dermacoccus
2040	Bacteria	Bacteroidetes	Sphingobacteria	Sphingobacteriales	Saprospiraceae	Aureispira
2044	Bacteria	Bacteroidetes	Sphingobacteria	Sphingobacteriales	Flexibacteraceae	Spirosoma
2047	Bacteria	Actinobacteria	Actinobacteria	Actinomycetales	Dietziaceae	Dietzia
2051	Bacteria	Proteobacteria	Alphaproteobacteria	Caulobacterales	Caulobacteraceae	Brevundimonas
2053	Bacteria	Planctomycetes	Planctomycea	Pirellulales	-	-
2056	Bacteria	Tenericutes	Mollicutes	Mycoplasmatales	Mycoplasmataceae	Mycoplasma
2058	Bacteria	Actinobacteria	Actinobacteria	Actinomycetales	-	-
2062	Bacteria	Proteobacteria	Gammaproteobacteria	Xanthomonadales	Xanthomonadaceae	-
2064	Bacteria	Bacteroidetes	Sphingobacteria	Sphingobacteriales	Flexibacteraceae	Spirosoma
2065	Bacteria	Bacteroidetes	Sphingobacteria	Sphingobacteriales	Flexibacteraceae	Hymenobacter
2068	Bacteria	Chloroflexi	Thermomicrobia	Thermomicrobiales	-	-
2069	Bacteria	Chloroflexi	Chloroflexi	Roseiflexales	Kouleothrixaceae	-
2070	Bacteria	Proteobacteria	Gammaproteobacteria	Methylococcales	Methylococcaceae	Methylocaldum
2072	Bacteria	Chloroflexi	Ktedonobacteria	-	-	-
2076	Bacteria	TM6	SJA-4	-	-	-
2084	Bacteria	Chloroflexi	Bljii12	B07_WMSP1	FFCH4570	-
2086	Bacteria	Actinobacteria	Actinobacteria	Rubrobacterales	Rubrobacteraceae	Rubrobacter
2088	Bacteria	Thermi	Deinococci	Deinococcales	Deinococcaceae	Deinococcus
2089	Bacteria	Cyanobacteria	Nostocophycideae	Nostocales	Nostocaceae	Anabaena
2091	Bacteria	Bacteroidetes	Bacteroidia	Bacteroidales	-	-
2093	Bacteria	Cyanobacteria	Chloroplast	Chlorophyta	Trebouxiophyceae	-
2095	Bacteria	Bacteroidetes	Sphingobacteria	Sphingobacteriales	-	-
2096	Bacteria	Verrucomicrobia	Spartobacteria	Spartobacteriales	Spartobacteriaceae	MC18
2098	Bacteria	Chloroflexi	Chloroflexi	Chloroflexales	Oscillochloridaceae	Oscillochloris
2099	Bacteria	Proteobacteria	Gammaproteobacteria	Alteromonadales	Shewanellaceae	Shewanella
2102	Bacteria	Actinobacteria	Actinobacteria	Actinomycetales	Nocardioidaceae	-
2104	Bacteria	Proteobacteria	Alphaproteobacteria	Caulobacterales	Caulobacteraceae	Caulobacter
2106	Bacteria	Planctomycetes	Phycisphaerae	-	-	-
2109	Bacteria	Proteobacteria	Deltaproteobacteria	Bdellovibrionales	Bdellovibrionaceae	Bdellovibrio
2110	Bacteria	Proteobacteria	Gammaproteobacteria	Enterobacteriales	Enterobacteriaceae	Buchnera
2111	Bacteria	Bacteroidetes	Sphingobacteria	Sphingobacteriales	-	-
2114	Bacteria	Acidobacteria	Solibacteres	Solibacterales	Solibacteraceae	CandidatusSolibacter
2115	Bacteria	Firmicutes	Clostridia	Clostridiales	-	-
2116	Bacteria	Firmicutes	Bacilli	Bacillales	Bacillaceae	Bacillus
2119	Bacteria	Planctomycetes	Phycisphaerae	-	-	-
2127	Bacteria	Bacteroidetes	Sphingobacteria	Sphingobacteriales	Flexibacteraceae	Spirosoma
2128	Bacteria	Planctomycetes	Planctomycea	Gemmatales	Isosphaeraceae	-
2132	Bacteria	Proteobacteria	Gammaproteobacteria	Chromatiales	Sinobacteraceae	-
2133	Bacteria	Chloroflexi	Anaerolineae	Caldilineales	-	-
2135	Bacteria	Firmicutes	Bacilli	Bacillales	Bacillaceae	Bacillus
2137	Bacteria	Cyanobacteria	Chloroplast	Chlorophyta	Trebouxiophyceae	-
2139	Bacteria	Planctomycetes	Planctomycea	Gemmatales	Isosphaeraceae	-
2140	Bacteria	Actinobacteria	Actinobacteria	Actinomycetales	Corynebacteriaceae	Corynebacterium
2143	Bacteria	Proteobacteria	Betaproteobacteria	Burkholderiales	Burkholderiaceae	Burkholderia
2144	Bacteria	Acidobacteria	Chloracidobacteria	-	-	-
2146	Bacteria	Bacteroidetes	Bacteroidia	Bacteroidales	-	-
2151	Bacteria	TM7	TM7-3	EW055	-	-
2152	Bacteria	Actinobacteria	Actinobacteria	Actinomycetales	Corynebacteriaceae	Corynebacterium
2153	Bacteria	Actinobacteria	Actinobacteria	Solirubrobacterales	-	-
2155	Bacteria	Chloroflexi	Chloroflexi	Roseiflexales	Kouleothrixaceae	-
2157	Bacteria	Planctomycetes	Planctomycea	Gemmatales	Gemmataceae	Gemmata
2158	Bacteria	Firmicutes	Clostridia	Clostridiales	ClostridialesFamilyXI.IncertaeSedis	Helcococcus
2159	Bacteria	Bacteroidetes	Bacteroidia	Bacteroidales	Prevotellaceae	Prevotella
2160	Bacteria	Verrucomicrobia	Spartobacteria	Spartobacteriales	Spartobacteriaceae	CandidatusXiphinematobacter
2161	Bacteria	Verrucomicrobia	Spartobacteria	Spartobacteriales	Spartobacteriaceae	Chthoniobacter
2165	Bacteria	Tenericutes	Mollicutes	RF39	-	-
2167	Bacteria	Proteobacteria	Deltaproteobacteria	Myxococcales	Cystobacteraceae	Cystobacter
2168	Bacteria	Tenericutes	Erysipelotrichi	Erysipelotrichales	Erysipelotrichaceae	Erysipelothrix
2170	Bacteria	Actinobacteria	Actinobacteria	Solirubrobacterales	-	-
2172	Bacteria	Cyanobacteria	Nostocophycideae	Nostocales	Nostocaceae	-
2173	Bacteria	Proteobacteria	Alphaproteobacteria	Rhodospirillales	Acetobacteraceae	Roseomonas
2175	Bacteria	Elusimicrobia	Elusimicrobia	FAC88	-	-
2177	Bacteria	Firmicutes	Bacilli	Lactobacillales	Carnobacteriaceae	Desemzia
2178	Bacteria	Firmicutes	Clostridia	Clostridiales	Lachnospiraceae	Clostridium
2179	Bacteria	Proteobacteria	Gammaproteobacteria	Xanthomonadales	Xanthomonadaceae	-
2182	Bacteria	Bacteroidetes	Sphingobacteria	Sphingobacteriales	Flexibacteraceae	-
2188	Bacteria	Actinobacteria	Actinobacteria	Solirubrobacterales	Solirubrobacteraceae	-
2190	Bacteria	Actinobacteria	Actinobacteria	Actinomycetales	Corynebacteriaceae	Corynebacterium
2195	Bacteria	Chloroflexi	Chloroflexi	Chloroflexales	Oscillochloridaceae	Oscillochloris
2196	Bacteria	SR1	-	-	-	-
2197	Bacteria	Proteobacteria	Gammaproteobacteria	Legionellales	Coxiellaceae	Rickettsiella
2198	Bacteria	Tenericutes	Erysipelotrichi	Erysipelotrichales	Erysipelotrichaceae	-
2200	Bacteria	Spirochaetes	Spirochaetes	Spirochaetales	Spirochaetaceae	Treponema
2202	Bacteria	Proteobacteria	Deltaproteobacteria	MIZ46	-	-
2203	Bacteria	Chloroflexi	TK17	S085	-	-
2205	Bacteria	Bacteroidetes	Sphingobacteria	Sphingobacteriales	Flexibacteraceae	Hymenobacter
2206	Bacteria	Proteobacteria	Gammaproteobacteria	Oceanospirillales	Oceanospirillaceae	Oleispira
2208	Bacteria	Bacteroidetes	Sphingobacteria	Sphingobacteriales	Flexibacteraceae	Spirosoma
2209	Bacteria	Bacteroidetes	Sphingobacteria	Sphingobacteriales	-	-
2212	Bacteria	Verrucomicrobia	Opitutae	Opitutales	Opitutaceae	Opitutus
2213	Bacteria	Firmicutes	Clostridia	Clostridiales	ClostridialesFamilyXIII.IncertaeSedis	-
2215	Bacteria	Proteobacteria	Gammaproteobacteria	Pseudomonadales	Pseudomonadaceae	Pseudomonas
2219	Bacteria	Actinobacteria	Actinobacteria	Actinomycetales	Intrasporangiaceae	Phycicoccus
2220	Bacteria	Verrucomicrobia	Verrucomicrobiae	Verrucomicrobiales	Verrucomicrobiaceae	Luteolibacter
2221	Bacteria	Gemmatimonadetes	Gemmatimonadetes	Gemmatimonadales	Gemmatimonadaceae	-
2222	Bacteria	Proteobacteria	Betaproteobacteria	Burkholderiales	Oxalobacteraceae	-
2223	Bacteria	Planctomycetes	Planctomycea	Gemmatales	Isosphaeraceae	-
2228	Bacteria	Actinobacteria	Actinobacteria	Actinomycetales	Corynebacteriaceae	Corynebacterium
2232	Bacteria	Fusobacteria	Fusobacteria	Fusobacteriales	Fusobacteriaceae	Fusobacterium
2233	Bacteria	Actinobacteria	Actinobacteria	Actinomycetales	Corynebacteriaceae	Corynebacterium
2235	Bacteria	Proteobacteria	Deltaproteobacteria	CTD005-82B-02	-	-
2238	Bacteria	Proteobacteria	Alphaproteobacteria	Rhizobiales	Bradyrhizobiaceae	Bradyrhizobium
2239	Bacteria	Verrucomicrobia	Opitutae	Opitutales	Opitutaceae	-
2240	Bacteria	Proteobacteria	Alphaproteobacteria	Rhodobacterales	Rhodobacteraceae	Paracoccus
2243	Bacteria	Acidobacteria	Acidobacteria	Acidobacteriales	Acidobacteriaceae	-
2245	Bacteria	Proteobacteria	Gammaproteobacteria	Xanthomonadales	Xanthomonadaceae	Stenotrophomonas
2250	Bacteria	Actinobacteria	Actinobacteria	Solirubrobacterales	-	-
2252	Bacteria	Proteobacteria	Gammaproteobacteria	Chromatiales	Sinobacteraceae	-
2256	Bacteria	Planctomycetes	Planctomycea	Gemmatales	Gemmataceae	Gemmata
2260	Bacteria	Tenericutes	Erysipelotrichi	Erysipelotrichales	Erysipelotrichaceae	Allobaculum
2261	Bacteria	Actinobacteria	Actinobacteria	Actinomycetales	Nocardioidaceae	-
2263	Bacteria	Chloroflexi	TK17	mle1-48	-	-
2264	Bacteria	Planctomycetes	Phycisphaerae	-	-	-
2265	Bacteria	Cyanobacteria	Chloroplast	Chlorophyta	Trebouxiophyceae	-
2270	Bacteria	Acidobacteria	Acidobacteria	Acidobacteriales	Acidobacteriaceae	-
2272	Bacteria	Proteobacteria	Alphaproteobacteria	Rhodospirillales	Acetobacteraceae	-
2273	Bacteria	TM7	TM7-3	I025	A29	-
2274	Bacteria	Cyanobacteria	4C0d-2	YS2	-	-
2276	Bacteria	TM7	TM7-1	-	-	-
2277	Bacteria	TG3	TG3-1	GN09	-	-
2278	Bacteria	Proteobacteria	Gammaproteobacteria	Pseudomonadales	Pseudomonadaceae	Pseudomonas
2279	Bacteria	Actinobacteria	Actinobacteria	Actinomycetales	-	-
2283	Bacteria	Proteobacteria	Alphaproteobacteria	Rhizobiales	Bradyrhizobiaceae	Rhodopseudomonas
2284	Bacteria	Bacteroidetes	Sphingobacteria	Sphingobacteriales	Flexibacteraceae	Cytophaga
2286	Bacteria	Actinobacteria	Actinobacteria	Coriobacteriales	Coriobacteriaceae	Atopobium
2288	Bacteria	Actinobacteria	Actinobacteria	Actinomycetales	Micrococcaceae	Arthrobacter
2290	Bacteria	Bacteroidetes	Sphingobacteria	Sphingobacteriales	-	-
2298	Bacteria	Proteobacteria	Betaproteobacteria	Rhodocyclales	Rhodocyclaceae	-
2300	Bacteria	Proteobacteria	Alphaproteobacteria	Rhizobiales	Beijerinckiaceae	Chelatococcus
2301	Bacteria	TM7	TM7-1	-	-	-
2302	Bacteria	Chloroflexi	SOGA31	-	-	-
2303	Bacteria	Firmicutes	Bacilli	Lactobacillales	Leuconostocaceae	Weissella
2308	Bacteria	Firmicutes	Clostridia	Clostridiales	ClostridialesFamilyXIII.IncertaeSedis	Eubacterium
2309	Bacteria	Bacteroidetes	Sphingobacteria	Sphingobacteriales	Flexibacteraceae	Hymenobacter
2310	Bacteria	Chloroflexi	Thermomicrobia	HN1-15	-	-
2313	Bacteria	Planctomycetes	Planctomycea	Gemmatales	Isosphaeraceae	-
2317	Bacteria	Proteobacteria	Alphaproteobacteria	Rhizobiales	Hyphomicrobiaceae	Devosia
2318	Bacteria	Actinobacteria	Actinobacteria	Actinomycetales	Microbacteriaceae	Yonghaparkia
2319	Bacteria	Actinobacteria	Actinobacteria	Actinomycetales	Streptomycetaceae	Streptomyces
2322	Bacteria	Firmicutes	Clostridia	Clostridiales	Veillonellaceae	-
2329	Bacteria	Bacteroidetes	Flavobacteria	Flavobacteriales	Flavobacteriaceae	Wautersiella
2333	Bacteria	Actinobacteria	Actinobacteria	Actinomycetales	Dermabacteraceae	-
2334	Bacteria	Firmicutes	Bacilli	Bacillales	Bacillaceae	Bacillus
2335	Bacteria	Planctomycetes	Planctomycea	Planctomycetales	Planctomycetaceae	Planctomyces
2339	Bacteria	Chloroflexi	Anaerolineae	Anaerolineales	Anaerolinaceae	SHD-231
2342	Bacteria	Bacteroidetes	Sphingobacteria	Sphingobacteriales	-	Flavisolibacter
2346	Bacteria	SC4	-	-	-	-
2347	Bacteria	Chloroflexi	Anaerolineae	Anaerolineales	Anaerolinaceae	Anaerolinea
2350	Bacteria	Proteobacteria	Betaproteobacteria	Burkholderiales	Alcaligenaceae	-
2352	Bacteria	Cyanobacteria	Nostocophycideae	Nostocales	Nostocaceae	-
2353	Bacteria	Proteobacteria	Deltaproteobacteria	MIZ46	-	-
2355	Bacteria	Proteobacteria	Alphaproteobacteria	Rhizobiales	Phyllobacteriaceae	Mesorhizobium
2358	Bacteria	Chloroflexi	Anaerolineae	Caldilineales	Caldilineaceae	Caldilinea
2359	Bacteria	Cyanobacteria	Oscillatoriophycideae	-	-	-
2360	Bacteria	Proteobacteria	Gammaproteobacteria	Oceanospirillales	Halomonadaceae	Halomonas
2362	Bacteria	Planctomycetes	Planctomycea	Gemmatales	Gemmataceae	Gemmata
2363	Bacteria	Bacteroidetes	Sphingobacteria	Sphingobacteriales	-	-
2364	Bacteria	Proteobacteria	Gammaproteobacteria	Alteromonadales	Colwelliaceae	Thalassomonas
2365	Bacteria	Chloroflexi	Thermomicrobia	HN1-15	-	-
2368	Bacteria	Gemmatimonadetes	Gemmatimonadetes	Gemmatimonadales	Gemmatimonadaceae	-
2370	Bacteria	Chloroflexi	Anaerolineae	Caldilineales	Caldilineaceae	-
2372	Bacteria	Proteobacteria	Epsilonproteobacteria	Campylobacterales	-	Sulfurovum
2373	Bacteria	Chloroflexi	SOGA31	-	-	-
2375	Bacteria	Bacteroidetes	Flavobacteria	Flavobacteriales	-	CandidatusSulcia
2377	Bacteria	Cyanobacteria	Oscillatoriophycideae	Chroococcales	Xenococcaceae	Chroococcidiopsis
2378	Bacteria	Actinobacteria	Actinobacteria	Actinomycetales	Micrococcaceae	Micrococcus
2382	Bacteria	Proteobacteria	Betaproteobacteria	Neisseriales	Neisseriaceae	-
2384	Bacteria	Proteobacteria	Deltaproteobacteria	Bdellovibrionales	Bdellovibrionaceae	Bdellovibrio
2385	Bacteria	Actinobacteria	Actinobacteria	Actinomycetales	Pseudonocardiaceae	Actinomycetospora
2386	Bacteria	Verrucomicrobia	Spartobacteria	Spartobacteriales	Spartobacteriaceae	MC18
2389	Bacteria	TM7	TM7-3	EW055	-	-
2391	Bacteria	Cyanobacteria	Oscillatoriophycideae	Chroococcales	Xenococcaceae	-
2393	Bacteria	Firmicutes	Clostridia	Clostridiales	ClostridialesFamilyXI.IncertaeSedis	Peptoniphilus
2394	Bacteria	Proteobacteria	Betaproteobacteria	Burkholderiales	-	-
2399	Bacteria	Bacteroidetes	Bacteroidia	Bacteroidales	Prevotellaceae	Prevotella
2406	Bacteria	Actinobacteria	Actinobacteria	Acidimicrobiales	-	-
2407	Bacteria	Planctomycetes	Planctomycea	Gemmatales	Isosphaeraceae	-
2410	Bacteria	Proteobacteria	Gammaproteobacteria	Chromatiales	Sinobacteraceae	-
2412	Bacteria	Proteobacteria	Deltaproteobacteria	Bdellovibrionales	Bdellovibrionaceae	Bdellovibrio
2413	Bacteria	Cyanobacteria	Chloroplast	Chlorophyta	Trebouxiophyceae	-
2416	Bacteria	Firmicutes	Clostridia	Thermoanaerobacterales	Thermoanaerobacteraceae	-
2417	Bacteria	Actinobacteria	Actinobacteria	Acidimicrobiales	Iamiaceae	-
2418	Bacteria	SC4	-	-	-	-
2421	Bacteria	Firmicutes	Clostridia	Clostridiales	-	-
2422	Bacteria	Planctomycetes	Planctomycea	Gemmatales	Isosphaeraceae	-
2423	Bacteria	Thermi	Deinococci	Thermales	Thermaceae	Thermus
2424	Bacteria	Proteobacteria	Alphaproteobacteria	Rhizobiales	Bradyrhizobiaceae	Bradyrhizobium
2427	Bacteria	WPS-2	-	-	-	-
2428	Bacteria	Proteobacteria	Deltaproteobacteria	Bdellovibrionales	Bdellovibrionaceae	Bdellovibrio
2430	Bacteria	Cyanobacteria	S15B-MN24	-	-	-
2433	Bacteria	Proteobacteria	Alphaproteobacteria	Rhizobiales	Hyphomicrobiaceae	Devosia
2434	Bacteria	Planctomycetes	Planctomycea	Gemmatales	Gemmataceae	-
2441	Bacteria	Planctomycetes	Planctomycea	Gemmatales	Gemmataceae	-
2443	Bacteria	Cyanobacteria	Chloroplast	Cryptophyta	-	-
2446	Bacteria	Armatimonadetes	5B-18	-	-	-
2447	Bacteria	Gemmatimonadetes	Gemmatimonadetes	Gemmatimonadales	Gemmatimonadaceae	-
2449	Bacteria	Proteobacteria	Alphaproteobacteria	Sphingomonadales	Sphingomonadaceae	Zymomonas
2450	Bacteria	Proteobacteria	Alphaproteobacteria	Rhizobiales	Aurantimonadaceae	Aurantimonas
2452	Bacteria	Bacteroidetes	Flavobacteria	-	-	-
2454	Bacteria	Verrucomicrobia	Opitutae	Opitutales	Opitutaceae	-
2457	Bacteria	Proteobacteria	Alphaproteobacteria	Rhodobacterales	Rhodobacteraceae	Paracoccus
2462	Bacteria	Cyanobacteria	Nostocophycideae	Nostocales	Rivulariaceae	Calothrix
2463	Bacteria	Proteobacteria	Gammaproteobacteria	Enterobacteriales	Enterobacteriaceae	Pantoea
2465	Bacteria	Proteobacteria	Alphaproteobacteria	Sphingomonadales	Sphingomonadaceae	-
2467	Bacteria	Cyanobacteria	Synechococcophycideae	Pseudanabaenales	Pseudanabaenaceae	Leptolyngbya
2468	Bacteria	Actinobacteria	Actinobacteria	Solirubrobacterales	-	-
2469	Bacteria	Elusimicrobia	Elusimicrobia	FAC88	-	-
2470	Bacteria	Firmicutes	Clostridia	Clostridiales	Ruminococcaceae	Ethanoligenens
2471	Bacteria	Bacteroidetes	Sphingobacteria	Sphingobacteriales	Flexibacteraceae	Hymenobacter
2476	Bacteria	Verrucomicrobia	Spartobacteria	Spartobacteriales	Spartobacteriaceae	CandidatusXiphinematobacter
2477	Bacteria	Proteobacteria	Betaproteobacteria	Neisseriales	Neisseriaceae	-
2479	Bacteria	Spirochaetes	Spirochaetes	Spirochaetales	Spirochaetaceae	Treponema
2480	Bacteria	Proteobacteria	Alphaproteobacteria	Sphingomonadales	Sphingomonadaceae	Kaistobacter
2482	Bacteria	Chloroflexi	Anaerolineae	Caldilineales	-	-
2486	Bacteria	Bacteroidetes	Sphingobacteria	Sphingobacteriales	Sphingobacteriaceae	Pedobacter
2487	Bacteria	Proteobacteria	Gammaproteobacteria	Chromatiales	Sinobacteraceae	-
2489	Bacteria	Bacteroidetes	Bacteroidia	Bacteroidales	Porphyromonadaceae	-
2491	Bacteria	Planctomycetes	agg27	OM190	-	-
2492	Bacteria	Firmicutes	Clostridia	Clostridiales	Ruminococcaceae	-
2493	Bacteria	Bacteroidetes	Flavobacteria	Flavobacteriales	Flavobacteriaceae	Chryseobacterium
2496	Bacteria	Firmicutes	Clostridia	Clostridiales	Veillonellaceae	-
2500	Bacteria	Chlorobi	OPB56	-	-	-
2501	Bacteria	Proteobacteria	Gammaproteobacteria	Xanthomonadales	Xanthomonadaceae	-
2505	Bacteria	Proteobacteria	Alphaproteobacteria	Rhodospirillales	Rhodospirillaceae	-
2506	Bacteria	Bacteroidetes	Bacteroidia	Bacteroidales	-	-
2507	Bacteria	Actinobacteria	Actinobacteria	Actinomycetales	Intrasporangiaceae	-
2509	Bacteria	Chloroflexi	SOGA31	-	-	-
2511	Bacteria	Chloroflexi	Anaerolineae	A31	S47	-
2513	Bacteria	Thermi	Deinococci	Deinococcales	Deinococcaceae	Deinococcus
2520	Bacteria	Proteobacteria	Gammaproteobacteria	Xanthomonadales	Xanthomonadaceae	-
2521	Bacteria	Chloroflexi	Chloroflexi	Chloroflexales	-	-
2528	Bacteria	GN04	GN15	-	-	-
2530	Bacteria	Chloroflexi	SOGA31	-	-	-
2535	Bacteria	Fusobacteria	Fusobacteria	Fusobacteriales	Fusobacteriaceae	Fusobacterium
2541	Bacteria	Bacteroidetes	Sphingobacteria	Sphingobacteriales	-	-
2546	Bacteria	Actinobacteria	Actinobacteria	Actinomycetales	Intrasporangiaceae	-
2547	Bacteria	Proteobacteria	Gammaproteobacteria	Xanthomonadales	Xanthomonadaceae	Rhodanobacter
2550	Bacteria	Proteobacteria	Deltaproteobacteria	Bdellovibrionales	Bacteriovoracaceae	-
2553	Bacteria	Cyanobacteria	Nostocophycideae	Nostocales	-	-
2554	Bacteria	Chloroflexi	Anaerolineae	Caldilineales	Caldilineaceae	Caldilinea
2556	Bacteria	Armatimonadetes	Armatimonadia	Armatimonadales	Armatimonadaceae	-
2558	Bacteria	Bacteroidetes	Sphingobacteria	Sphingobacteriales	Flexibacteraceae	Hymenobacter
2560	Bacteria	Tenericutes	Erysipelotrichi	Erysipelotrichales	Erysipelotrichaceae	Clostridium
2562	Bacteria	Actinobacteria	Actinobacteria	Bifidobacteriales	Bifidobacteriaceae	Bifidobacterium
2564	Bacteria	Proteobacteria	Betaproteobacteria	Burkholderiales	-	Methylibium
2566	Bacteria	TM7	TM7-1	-	-	-
2570	Bacteria	Proteobacteria	Deltaproteobacteria	Bdellovibrionales	Bdellovibrionaceae	Bdellovibrio
2572	Bacteria	Planctomycetes	Planctomycea	Gemmatales	Isosphaeraceae	-
2573	Bacteria	Planctomycetes	Planctomycea	Planctomycetales	Planctomycetaceae	Planctomyces
2576	Bacteria	Cyanobacteria	Nostocophycideae	Nostocales	Nostocaceae	Nostoc
2578	Bacteria	Proteobacteria	Gammaproteobacteria	Oceanospirillales	Halomonadaceae	Halomonas
2579	Bacteria	Proteobacteria	Gammaproteobacteria	Chromatiales	Sinobacteraceae	-
2587	Bacteria	Bacteroidetes	Sphingobacteria	Sphingobacteriales	Sphingobacteriaceae	Pedobacter
2591	Bacteria	Planctomycetes	Planctomycea	Pirellulales	Pirellulaceae	Pirellula
2594	Bacteria	SC4	-	-	-	-
2596	Bacteria	Chloroflexi	Thermomicrobia	HN1-15	-	-
2599	Bacteria	Actinobacteria	Actinobacteria	Actinomycetales	Yaniellaceae	Yaniella
2602	Bacteria	Proteobacteria	Alphaproteobacteria	Rickettsiales	-	CandidatusOdyssella
2606	Bacteria	Actinobacteria	Actinobacteria	Actinomycetales	Gordoniaceae	Gordonia
2607	Bacteria	Proteobacteria	Betaproteobacteria	Burkholderiales	Burkholderiaceae	Lautropia
2608	Bacteria	Proteobacteria	Betaproteobacteria	Rhodocyclales	Rhodocyclaceae	Thauera
2610	Bacteria	Proteobacteria	Alphaproteobacteria	Sphingomonadales	Sphingomonadaceae	Sphingomonas
2612	Bacteria	ZB3	-	-	-	-
2613	Bacteria	Acidobacteria	Solibacteres	Solibacterales	Solibacteraceae	CandidatusSolibacter
2615	Bacteria	Planctomycetes	Planctomycea	Gemmatales	Gemmataceae	Gemmata
2617	Bacteria	Proteobacteria	Epsilonproteobacteria	Campylobacterales	Campylobacteraceae	Campylobacter
2618	Bacteria	Actinobacteria	Actinobacteria	Actinomycetales	Nakamurellaceae	-
2619	Bacteria	Proteobacteria	Alphaproteobacteria	Sphingomonadales	-	-
2621	Bacteria	Bacteroidetes	Flavobacteria	Flavobacteriales	Flavobacteriaceae	Salegentibacter
2622	Bacteria	Tenericutes	Mollicutes	RF39	-	-
2624	Bacteria	Proteobacteria	Alphaproteobacteria	Rhizobiales	Bradyrhizobiaceae	Bosea
2625	Bacteria	Actinobacteria	Actinobacteria	Actinomycetales	Nocardioidaceae	Nocardioides
2626	Bacteria	Bacteroidetes	Bacteroidia	Bacteroidales	Porphyromonadaceae	Porphyromonas
2627	Bacteria	Armatimonadetes	Chthonomonadetes	Chthonomonadales	Chthonomonadaceae	Chthonomonas
2629	Bacteria	Bacteroidetes	Sphingobacteria	Sphingobacteriales	Cyclobacteriaceae	-
2630	Bacteria	Firmicutes	Clostridia	Clostridiales	ClostridialesFamilyXI.IncertaeSedis	-
2631	Bacteria	Gemmatimonadetes	Gemmatimonadetes	-	-	-
2640	Bacteria	Firmicutes	Clostridia	Clostridiales	Lachnospiraceae	Clostridium
2642	Bacteria	Proteobacteria	Deltaproteobacteria	Bdellovibrionales	Bdellovibrionaceae	Bdellovibrio
2643	Bacteria	Verrucomicrobia	Spartobacteria	Spartobacteriales	Spartobacteriaceae	Chthoniobacter
2645	Bacteria	Chloroflexi	Thermomicrobia	HN1-15	-	-
2646	Bacteria	TM7	TM7-1	-	-	-
2647	Bacteria	Proteobacteria	Betaproteobacteria	Rhodocyclales	Rhodocyclaceae	Methyloversatilis
2650	Bacteria	Acidobacteria	Acidobacteria	Acidobacteriales	-	-
2651	Bacteria	Spirochaetes	Spirochaetes	Spirochaetales	Spirochaetaceae	Treponema
2655	Bacteria	Proteobacteria	Alphaproteobacteria	Rhodospirillales	Acetobacteraceae	-
2657	Bacteria	Proteobacteria	Gammaproteobacteria	Xanthomonadales	Xanthomonadaceae	Rhodanobacter
2658	Bacteria	Chloroflexi	Anaerolineae	Caldilineales	Caldilineaceae	Caldilinea
2660	Bacteria	Proteobacteria	Deltaproteobacteria	Syntrophobacterales	Desulfobacteraceae	-
2661	Bacteria	Verrucomicrobia	Verrucomicrobiae	Verrucomicrobiales	Verrucomicrobiasubdivision3	-
2663	Bacteria	Chloroflexi	Thermomicrobia	HN1-15	-	-
2665	Bacteria	Bacteroidetes	Sphingobacteria	Sphingobacteriales	-	-
2668	Bacteria	Actinobacteria	Actinobacteria	Actinomycetales	Dermacoccaceae	Dermacoccus
2669	Bacteria	Bacteroidetes	Bacteroidia	Bacteroidales	Porphyromonadaceae	-
2672	Bacteria	Proteobacteria	Alphaproteobacteria	Rhizobiales	Phyllobacteriaceae	Parvibaculum
2676	Bacteria	Proteobacteria	Gammaproteobacteria	Xanthomonadales	Xanthomonadaceae	Lysobacter
2680	Bacteria	GN02	VC12-cl04	-	-	-
2681	Bacteria	Actinobacteria	Actinobacteria	Actinomycetales	Dermabacteraceae	Brachybacterium
2682	Bacteria	Cyanobacteria	Chloroplast	Chlorophyta	Trebouxiophyceae	-
2685	Bacteria	Acidobacteria	Chloracidobacteria	-	-	-
2689	Bacteria	SC4	-	-	-	-
2690	Bacteria	Acidobacteria	Solibacteres	Solibacterales	Solibacteraceae	CandidatusSolibacter
2693	Bacteria	Acidobacteria	Chloracidobacteria	-	-	-
2694	Bacteria	Bacteroidetes	Flavobacteria	Flavobacteriales	Flavobacteriaceae	-
2695	Bacteria	Verrucomicrobia	Verrucomicrobiae	Verrucomicrobiales	Verrucomicrobiaceae	Prosthecobacter
2698	Bacteria	Actinobacteria	Actinobacteria	Actinomycetales	Dietziaceae	Dietzia
2699	Bacteria	Bacteroidetes	Sphingobacteria	Sphingobacteriales	Flammeovirgaceae	-
2700	Bacteria	Bacteroidetes	Sphingobacteria	Sphingobacteriales	Flexibacteraceae	-
2701	Bacteria	SC4	-	-	-	-
2702	Bacteria	Firmicutes	Clostridia	Clostridiales	Lachnospiraceae	-
2707	Bacteria	Proteobacteria	Gammaproteobacteria	Pseudomonadales	Moraxellaceae	Acinetobacter
2711	Bacteria	Actinobacteria	Actinobacteria	Actinomycetales	Nocardioidaceae	Pimelobacter
2716	Bacteria	Chloroflexi	Chloroflexi	Chloroflexales	Oscillochloridaceae	Oscillochloris
2718	Bacteria	Firmicutes	Clostridia	-	-	-
2719	Bacteria	Tenericutes	Erysipelotrichi	Erysipelotrichales	Erysipelotrichaceae	-
2722	Bacteria	Verrucomicrobia	Verrucomicrobiae	Verrucomicrobiales	Verrucomicrobiaceae	Luteolibacter
2726	Bacteria	Firmicutes	Bacilli	Bacillales	Planococcaceae	Bacillus
2727	Archaea	Crenarchaeota	Thaumarchaeota	Nitrososphaerales	Nitrososphaeraceae	CandidatusNitrososphaera
2730	Bacteria	Firmicutes	Clostridia	-	-	-
2732	Bacteria	Actinobacteria	Actinobacteria	Actinomycetales	Nocardioidaceae	-
2733	Bacteria	Actinobacteria	Actinobacteria	Actinomycetales	-	-
2734	Bacteria	Chloroflexi	Thermomicrobia	-	-	-
2735	Bacteria	Bacteroidetes	Sphingobacteria	Sphingobacteriales	Flexibacteraceae	Hymenobacter
2737	Bacteria	Proteobacteria	Alphaproteobacteria	-	-	-
2738	Bacteria	Cyanobacteria	Oscillatoriophycideae	Chroococcales	Cyanobacteriaceae	-
2739	Bacteria	Actinobacteria	Actinobacteria	MC47	-	-
2741	Bacteria	Proteobacteria	Gammaproteobacteria	Xanthomonadales	Xanthomonadaceae	Pseudoxanthomonas
2743	Bacteria	Cyanobacteria	Chloroplast	Euglenozoa	-	-
2745	Bacteria	Firmicutes	Clostridia	Clostridiales	Ruminococcaceae	-
2746	Bacteria	Actinobacteria	Actinobacteria	Acidimicrobiales	wb1_P06	-
2748	Bacteria	Chloroflexi	Anaerolineae	Caldilineales	-	-
2749	Bacteria	Chloroflexi	Bljii12	B07_WMSP1	AKYH910	-
2750	Bacteria	Actinobacteria	Actinobacteria	Actinomycetales	Cryptosporangiaceae	Cryptosporangium
2751	Bacteria	Bacteroidetes	Flavobacteria	Flavobacteriales	-	CandidatusSulcia
2752	Bacteria	Firmicutes	Bacilli	Lactobacillales	Lactobacillaceae	Lactobacillus
2756	Bacteria	Proteobacteria	Gammaproteobacteria	Enterobacteriales	Enterobacteriaceae	CandidatusBlochmannia
2757	Bacteria	Bacteroidetes	Sphingobacteria	Sphingobacteriales	Flexibacteraceae	-
2759	Bacteria	Actinobacteria	Actinobacteria	Actinomycetales	Yaniellaceae	Yaniella
2761	Bacteria	Thermi	Deinococci	Deinococcales	Deinococcaceae	Deinococcus
2762	Bacteria	Bacteroidetes	Sphingobacteria	Sphingobacteriales	Flexibacteraceae	-
2763	Bacteria	Firmicutes	Bacilli	Lactobacillales	Lactobacillaceae	Lactobacillus
2765	Bacteria	Actinobacteria	Actinobacteria	Actinomycetales	Corynebacteriaceae	Corynebacterium
2766	Bacteria	Proteobacteria	Alphaproteobacteria	Rhizobiales	Beijerinckiaceae	Chelatococcus
2767	Bacteria	Bacteroidetes	Flavobacteria	Flavobacteriales	Flavobacteriaceae	Chryseobacterium
2769	Bacteria	Thermi	Deinococci	Thermales	Thermaceae	Thermus
2770	Bacteria	Bacteroidetes	Bacteroidia	Bacteroidales	Porphyromonadaceae	Porphyromonas
2772	Bacteria	Proteobacteria	Gammaproteobacteria	Pseudomonadales	Pseudomonadaceae	Pseudomonas
2773	Bacteria	Proteobacteria	Alphaproteobacteria	-	-	-
2774	Bacteria	Firmicutes	Clostridia	Clostridiales	Symbiobacteriaceae	-
2775	Bacteria	Verrucomicrobia	Verrucomicrobiae	Verrucomicrobiales	-	-
2776	Bacteria	Tenericutes	Erysipelotrichi	Erysipelotrichales	Erysipelotrichaceae	Allobaculum
2778	Bacteria	Cyanobacteria	Oscillatoriophycideae	Chroococcales	Xenococcaceae	Chroococcidiopsis
2780	Bacteria	Proteobacteria	Alphaproteobacteria	Sphingomonadales	-	-
2784	Bacteria	Proteobacteria	Deltaproteobacteria	-	-	-
2789	Bacteria	Proteobacteria	Betaproteobacteria	Burkholderiales	Burkholderiaceae	-
2790	Bacteria	Gemmatimonadetes	Gemmatimonadetes	Gemmatimonadales	Gemmatimonadaceae	-
2793	Bacteria	Planctomycetes	Planctomycea	Gemmatales	Gemmataceae	Gemmata
2794	Bacteria	SC4	-	-	-	-
2796	Bacteria	Proteobacteria	Gammaproteobacteria	Oceanospirillales	FCPT525	-
2797	Bacteria	Cyanobacteria	Nostocophycideae	Stigonematales	-	-
2799	Bacteria	Chloroflexi	SOGA31	-	-	-
2800	Bacteria	Actinobacteria	Actinobacteria	Actinomycetales	Micrococcaceae	Arthrobacter
2816	Bacteria	Proteobacteria	Betaproteobacteria	Neisseriales	Neisseriaceae	Neisseria
2820	Bacteria	Cyanobacteria	Synechococcophycideae	Pseudanabaenales	Pseudanabaenaceae	Leptolyngbya
2821	Bacteria	Planctomycetes	Phycisphaerae	-	-	-
2822	Bacteria	Proteobacteria	Gammaproteobacteria	Chromatiales	Sinobacteraceae	-
2824	Bacteria	Firmicutes	Clostridia	Clostridiales	Lachnospiraceae	Oribacterium
2827	Bacteria	Actinobacteria	Actinobacteria	Solirubrobacterales	Patulibacteraceae	-
2829	Bacteria	Actinobacteria	Actinobacteria	Actinomycetales	Micrococcaceae	Micrococcus
2833	Bacteria	Proteobacteria	Gammaproteobacteria	Oceanospirillales	Alteromonadaceae	Cellvibrio
2834	Bacteria	Proteobacteria	Alphaproteobacteria	Rhizobiales	Rhizobiaceae	Agrobacterium
2835	Bacteria	Actinobacteria	Actinobacteria	Actinomycetales	Cryptosporangiaceae	Cryptosporangium
2836	Bacteria	Firmicutes	Clostridia	Clostridiales	Sulfobacillaceae	Thermaerobacter
2837	Bacteria	Planctomycetes	Planctomycea	Pirellulales	-	-
2841	Bacteria	Firmicutes	Bacilli	Bacillales	Bacillaceae	Bacillus
2842	Bacteria	Actinobacteria	Actinobacteria	Coriobacteriales	Coriobacteriaceae	Collinsella
2843	Bacteria	Firmicutes	Bacilli	Lactobacillales	Aerococcaceae	Abiotrophia
2846	Bacteria	Chloroflexi	Anaerolineae	A4b	-	-
2848	Bacteria	Proteobacteria	Gammaproteobacteria	Thiotrichales	Thiotrichaceae	-
2849	Bacteria	Chloroflexi	Bljii12	B07_WMSP1	FFCH4570	-
2851	Bacteria	Bacteroidetes	Sphingobacteria	Sphingobacteriales	Flammeovirgaceae	-
2855	Bacteria	Bacteroidetes	Sphingobacteria	Sphingobacteriales	Rhodothermaceae	-
2856	Bacteria	Tenericutes	Mollicutes	Mycoplasmatales	Mycoplasmataceae	Mycoplasma
2857	Bacteria	Proteobacteria	Deltaproteobacteria	Myxococcales	-	-
2858	Bacteria	Firmicutes	Bacilli	Bacillales	-	-
2860	Bacteria	Actinobacteria	Actinobacteria	Actinomycetales	Sanguibacteraceae	Sanguibacter
2863	Bacteria	Proteobacteria	Alphaproteobacteria	Rhodospirillales	Rhodospirillaceae	-
2865	Bacteria	Cyanobacteria	Oscillatoriophycideae	Chroococcales	Xenococcaceae	Chroococcidiopsis
2868	Bacteria	Armatimonadetes	Armatimonadia	Armatimonadales	WD294	-
2869	Bacteria	Tenericutes	Erysipelotrichi	Erysipelotrichales	Erysipelotrichaceae	Catenibacterium
2870	Bacteria	Proteobacteria	Betaproteobacteria	Burkholderiales	Burkholderiaceae	Lautropia
2872	Bacteria	Armatimonadetes	SJA-176	-	-	-
2875	Bacteria	Firmicutes	Bacilli	Lactobacillales	Streptococcaceae	Streptococcus
2876	Bacteria	TM7	TM7-3	EW055	-	-
2877	Bacteria	Actinobacteria	Actinobacteria	Acidimicrobiales	CL500-29	-
2879	Bacteria	Firmicutes	Bacilli	Bacillales	Staphylococcaceae	Staphylococcus
2882	Bacteria	Firmicutes	Clostridia	Clostridiales	ClostridialesFamilyXI.IncertaeSedis	Anaerococcus
2884	Bacteria	Firmicutes	Clostridia	Clostridiales	Clostridiaceae	-
2888	Bacteria	Firmicutes	Clostridia	Clostridiales	Ruminococcaceae	Clostridium
2890	Bacteria	Chlorobi	OPB56	-	-	-
2892	Bacteria	Bacteroidetes	Flavobacteria	Flavobacteriales	Flavobacteriaceae	Flavobacterium
2893	Bacteria	Thermi	Deinococci	Deinococcales	Deinococcaceae	Deinococcus
2896	Bacteria	Actinobacteria	Actinobacteria	Actinomycetales	Corynebacteriaceae	Corynebacterium
2898	Bacteria	Bacteroidetes	Sphingobacteria	Sphingobacteriales	-	-
2899	Bacteria	Chloroflexi	Thermomicrobia	HN1-15	-	-
2902	Bacteria	Actinobacteria	Actinobacteria	Coriobacteriales	Coriobacteriaceae	Slackia
2906	Bacteria	Firmicutes	Clostridia	Clostridiales	-	-
2907	Bacteria	Bacteroidetes	Flavobacteria	Flavobacteriales	Cryomorphaceae	-
2908	Bacteria	Bacteroidetes	Flavobacteria	Flavobacteriales	Flavobacteriaceae	Myroides
2911	Bacteria	SC3	-	-	-	-
2915	Bacteria	Bacteroidetes	Sphingobacteria	Sphingobacteriales	-	-
2916	Bacteria	Actinobacteria	Actinobacteria	Acidimicrobiales	-	-
2917	Bacteria	Actinobacteria	Actinobacteria	Actinomycetales	Nocardiaceae	Rhodococcus
2918	Bacteria	Verrucomicrobia	Verrucomicrobiae	Verrucomicrobiales	Verrucomicrobiaceae	-
2919	Bacteria	Chloroflexi	SOGA31	-	-	-
2920	Bacteria	Firmicutes	Clostridia	Clostridiales	Lachnospiraceae	Clostridium
2921	Bacteria	Verrucomicrobia	Spartobacteria	Spartobacteriales	Spartobacteriaceae	Chthoniobacter
2922	Bacteria	TM7	TM7-3	EW055	-	-
2923	Bacteria	Proteobacteria	Gammaproteobacteria	Chromatiales	Sinobacteraceae	-
2924	Bacteria	Bacteroidetes	Flavobacteria	Flavobacteriales	Cryomorphaceae	-
2931	Bacteria	Bacteroidetes	Flavobacteria	Flavobacteriales	Flavobacteriaceae	-
2934	Bacteria	Bacteroidetes	Sphingobacteria	Sphingobacteriales	Flexibacteraceae	Cytophaga
2936	Bacteria	Proteobacteria	Epsilonproteobacteria	Campylobacterales	-	Sulfurovum
2938	Bacteria	TM7	TM7-3	EW055	-	-
2939	Bacteria	Proteobacteria	Alphaproteobacteria	Rhizobiales	Methylobacteriaceae	Methylobacterium
2942	Bacteria	Verrucomicrobia	Spartobacteria	Spartobacteriales	Spartobacteriaceae	MC18
2943	Bacteria	Bacteroidetes	Sphingobacteria	Sphingobacteriales	Flexibacteraceae	Spirosoma
2944	Bacteria	Proteobacteria	Betaproteobacteria	Rhodocyclales	-	-
2945	Bacteria	Verrucomicrobia	Verrucomicrobiae	Verrucomicrobiales	Verrucomicrobiaceae	-
2946	Bacteria	Proteobacteria	Alphaproteobacteria	Rhizobiales	Phyllobacteriaceae	-
2947	Bacteria	Chloroflexi	TK17	S085	-	-
2949	Bacteria	Actinobacteria	Actinobacteria	Actinomycetales	Pseudonocardiaceae	Amycolatopsis
2952	Bacteria	Cyanobacteria	Synechococcophycideae	Pseudanabaenales	Pseudanabaenaceae	-
2953	Bacteria	Bacteroidetes	Sphingobacteria	Sphingobacteriales	Flexibacteraceae	Spirosoma
2956	Bacteria	Firmicutes	Clostridia	Clostridiales	Peptostreptococcaceae	Tepidibacter
2961	Bacteria	Cyanobacteria	Oscillatoriophycideae	Oscillatoriales	Phormidiaceae	Phormidium
2964	Bacteria	Bacteroidetes	Sphingobacteria	Sphingobacteriales	Flexibacteraceae	Hymenobacter
2965	Bacteria	Actinobacteria	Actinobacteria	Actinomycetales	Brevibacteriaceae	Brevibacterium
2968	Bacteria	Actinobacteria	Actinobacteria	Actinomycetales	Microbacteriaceae	-
2969	Bacteria	Chloroflexi	Anaerolineae	Caldilineales	Caldilineaceae	Caldilinea
2971	Bacteria	Bacteroidetes	Bacteroidia	Bacteroidales	Bacteroidaceae	Bacteroides
2973	Bacteria	Actinobacteria	Actinobacteria	Actinomycetales	Corynebacteriaceae	Corynebacterium
2974	Bacteria	Proteobacteria	Gammaproteobacteria	Chromatiales	Sinobacteraceae	-
2979	Bacteria	Actinobacteria	Actinobacteria	Actinomycetales	Corynebacteriaceae	Corynebacterium
2981	Bacteria	Firmicutes	Clostridia	Clostridiales	Ruminococcaceae	-
2982	Bacteria	Thermi	Deinococci	Deinococcales	Deinococcaceae	Deinococcus
2985	Bacteria	Proteobacteria	Betaproteobacteria	Burkholderiales	Oxalobacteraceae	-
2987	Bacteria	Firmicutes	Clostridia	Clostridiales	-	-
2988	Bacteria	Firmicutes	Clostridia	Clostridiales	Lachnospiraceae	Clostridium
2990	Bacteria	Gemmatimonadetes	Gemmatimonadetes	Gemmatimonadales	Gemmatimonadaceae	-
2991	Bacteria	Bacteroidetes	Sphingobacteria	Sphingobacteriales	Sphingobacteriaceae	Sphingobacterium
2993	Bacteria	Verrucomicrobia	Spartobacteria	Spartobacteriales	Spartobacteriaceae	MC18
2994	Bacteria	Proteobacteria	Alphaproteobacteria	Rhodobacterales	Rhodobacteraceae	Amaricoccus
2995	Bacteria	Actinobacteria	Actinobacteria	Actinomycetales	Micrococcaceae	Arthrobacter
2997	Bacteria	Proteobacteria	Betaproteobacteria	Burkholderiales	Comamonadaceae	Acidovorax
3001	Bacteria	Firmicutes	Clostridia	Clostridiales	Sulfobacillaceae	Thermaerobacter
3002	Bacteria	Firmicutes	Clostridia	Clostridiales	Clostridiaceae	Clostridium
3005	Bacteria	Proteobacteria	Deltaproteobacteria	Bdellovibrionales	Bdellovibrionaceae	Bdellovibrio
3009	Bacteria	Firmicutes	Bacilli	Lactobacillales	Lactobacillaceae	Pediococcus
3011	Bacteria	WS3	PRR-12	-	-	-
3013	Bacteria	Firmicutes	Bacilli	Bacillales	Staphylococcaceae	Staphylococcus
3017	Bacteria	Proteobacteria	Gammaproteobacteria	Enterobacteriales	Enterobacteriaceae	Arsenophonus
3021	Bacteria	Chloroflexi	Anaerolineae	Caldilineales	-	-
3023	Bacteria	Firmicutes	Bacilli	Bacillales	Bacillaceae	-
3024	Bacteria	Cyanobacteria	4C0d-2	SM1D11	-	-
3025	Bacteria	Firmicutes	Clostridia	Clostridiales	Lachnospiraceae	Shuttleworthia
3027	Bacteria	Proteobacteria	Deltaproteobacteria	Myxococcales	-	-
3029	Bacteria	Bacteroidetes	Sphingobacteria	Sphingobacteriales	-	Flavisolibacter
3031	Bacteria	Proteobacteria	Gammaproteobacteria	Oceanospirillales	Halomonadaceae	Halomonas
3034	Bacteria	Bacteroidetes	Sphingobacteria	Sphingobacteriales	Flexibacteraceae	-
3035	Bacteria	Actinobacteria	Actinobacteria	Actinomycetales	Corynebacteriaceae	Corynebacterium
3036	Bacteria	Proteobacteria	Deltaproteobacteria	Desulfovibrionales	Desulfomicrobiaceae	Desulfomicrobium
3038	Bacteria	ZB3	-	-	-	-
3039	Bacteria	Chloroflexi	Bljii12	AKYG885	Dolo_23	-
3042	Bacteria	Actinobacteria	Actinobacteria	Coriobacteriales	Coriobacteriaceae	-
3043	Bacteria	Cyanobacteria	Chloroplast	Chlorophyta	Trebouxiophyceae	-
3044	Bacteria	Proteobacteria	Betaproteobacteria	Burkholderiales	-	Aquabacterium
3045	Bacteria	Tenericutes	Mollicutes	Entomoplasmatales	Spiroplasmataceae	Spiroplasma
3048	Bacteria	Actinobacteria	Actinobacteria	Actinomycetales	Bogoriellaceae	Georgenia
3050	Bacteria	Cyanobacteria	Chloroplast	-	-	UA01
3051	Bacteria	Actinobacteria	Actinobacteria	Actinomycetales	Corynebacteriaceae	Corynebacterium
3053	Bacteria	Gemmatimonadetes	Gemmatimonadetes	Gemmatimonadales	Gemmatimonadaceae	-
3060	Bacteria	Planctomycetes	Planctomycea	Pirellulales	-	-
3062	Bacteria	Actinobacteria	Actinobacteria	Actinomycetales	Gordoniaceae	Gordonia
3063	Bacteria	Proteobacteria	Gammaproteobacteria	Pseudomonadales	Moraxellaceae	Alkanindiges
3066	Bacteria	Bacteroidetes	Bacteroidia	Bacteroidales	Bacteroidaceae	Bacteroides
3069	Bacteria	Proteobacteria	Deltaproteobacteria	Bdellovibrionales	Bdellovibrionaceae	Bdellovibrio
3070	Bacteria	Cyanobacteria	Nostocophycideae	Nostocales	Nostocaceae	-
3071	Bacteria	Firmicutes	Clostridia	Clostridiales	Peptococcaceae	-
3074	Bacteria	Proteobacteria	Gammaproteobacteria	Enterobacteriales	Enterobacteriaceae	Klebsiella
3075	Bacteria	Tenericutes	Erysipelotrichi	Erysipelotrichales	Erysipelotrichaceae	Allobaculum
3076	Bacteria	Acidobacteria	Solibacteres	Solibacterales	Solibacteraceae	CandidatusSolibacter
3079	Bacteria	Actinobacteria	Actinobacteria	Actinomycetales	Corynebacteriaceae	Corynebacterium
3080	Bacteria	Firmicutes	Clostridia	Clostridiales	ClostridialesFamilyXIII.IncertaeSedis	-
3082	Bacteria	Bacteroidetes	Sphingobacteria	Sphingobacteriales	Flexibacteraceae	Spirosoma
3085	Bacteria	Proteobacteria	Alphaproteobacteria	Rhizobiales	Bradyrhizobiaceae	Rhodopseudomonas
3088	Bacteria	Planctomycetes	Planctomycea	Pirellulales	-	Rhodopirellula
3089	Bacteria	Proteobacteria	Alphaproteobacteria	Rhizobiales	Methylobacteriaceae	Methylobacterium
3091	Bacteria	Firmicutes	Bacilli	Bacillales	Planococcaceae	Planomicrobium
3093	Bacteria	Bacteroidetes	Flavobacteria	Flavobacteriales	Flavobacteriaceae	-
3094	Bacteria	Chlorobi	OPB56	-	-	-
3096	Bacteria	Bacteroidetes	Sphingobacteria	Sphingobacteriales	Flexibacteraceae	Dyadobacter
3097	Bacteria	Tenericutes	Erysipelotrichi	Erysipelotrichales	Erysipelotrichaceae	-
3099	Bacteria	Acidobacteria	Holophagae	Holophagales	Holophagaceae	Geothrix
3101	Bacteria	Cyanobacteria	Oscillatoriophycideae	Chroococcales	Xenococcaceae	Chroococcidiopsis
3106	Bacteria	Verrucomicrobia	Opitutae	Opitutales	Opitutaceae	-
3107	Bacteria	Proteobacteria	Betaproteobacteria	Burkholderiales	Alcaligenaceae	Achromobacter
3109	Bacteria	Proteobacteria	Gammaproteobacteria	Xanthomonadales	Xanthomonadaceae	-
3112	Bacteria	Bacteroidetes	Flavobacteria	Flavobacteriales	Flavobacteriaceae	Flavobacterium
3113	Bacteria	Bacteroidetes	Sphingobacteria	Sphingobacteriales	Flexibacteraceae	Dyadobacter
3115	Bacteria	Actinobacteria	Actinobacteria	Actinomycetales	Micrococcaceae	Arthrobacter
3116	Bacteria	Proteobacteria	Alphaproteobacteria	Rhizobiales	Brucellaceae	Pseudochrobactrum
3117	Bacteria	Proteobacteria	Deltaproteobacteria	CTD005-82B-02	-	-
3120	Bacteria	Actinobacteria	Actinobacteria	Actinomycetales	Nocardioidaceae	-
3123	Bacteria	Firmicutes	Bacilli	Lactobacillales	Aerococcaceae	Aerococcus
3124	Bacteria	Proteobacteria	Gammaproteobacteria	Chromatiales	Sinobacteraceae	-
3125	Bacteria	Proteobacteria	Deltaproteobacteria	Myxococcales	Myxococcaceae	Anaeromyxobacter
3126	Bacteria	Proteobacteria	Gammaproteobacteria	Pseudomonadales	Moraxellaceae	Acinetobacter
3128	Bacteria	Acidobacteria	Chloracidobacteria	-	-	-
3129	Bacteria	Armatimonadetes	S1a-1H	-	-	-
3135	Bacteria	Proteobacteria	Alphaproteobacteria	Rhodospirillales	Rhodospirillaceae	-
3136	Bacteria	Cyanobacteria	Oscillatoriophycideae	Chroococcales	Xenococcaceae	Chroococcidiopsis
3138	Bacteria	Firmicutes	Bacilli	Lactobacillales	Aerococcaceae	Aerococcus
3139	Bacteria	SC4	-	-	-	-
3140	Bacteria	Bacteroidetes	Flavobacteria	Flavobacteriales	Cryomorphaceae	Fluviicola
3143	Bacteria	Actinobacteria	Actinobacteria	Actinomycetales	Corynebacteriaceae	Corynebacterium
3144	Bacteria	Planctomycetes	Planctomycea	Gemmatales	Isosphaeraceae	-
3146	Bacteria	Proteobacteria	Deltaproteobacteria	-	-	-
3152	Bacteria	Verrucomicrobia	Verrucomicrobiae	Verrucomicrobiales	Verrucomicrobiaceae	-
3155	Bacteria	Bacteroidetes	Flavobacteria	Flavobacteriales	Flavobacteriaceae	Chryseobacterium
3157	Bacteria	Bacteroidetes	Flavobacteria	Flavobacteriales	Flavobacteriaceae	-
3159	Bacteria	Proteobacteria	Deltaproteobacteria	MIZ46	-	-
3161	Bacteria	Actinobacteria	Actinobacteria	Actinomycetales	-	-
3163	Bacteria	Bacteroidetes	Flavobacteria	Flavobacteriales	Flavobacteriaceae	-
3164	Bacteria	Firmicutes	Clostridia	Clostridiales	Lachnospiraceae	Butyrivibrio
3165	Bacteria	Cyanobacteria	Nostocophycideae	Nostocales	Nostocaceae	Nostoc
3169	Bacteria	Proteobacteria	Gammaproteobacteria	Xanthomonadales	-	Solimonas
3170	Bacteria	Firmicutes	Bacilli	Bacillales	Bacillaceae	Geobacillus
3171	Bacteria	Proteobacteria	Deltaproteobacteria	-	-	-
3172	Bacteria	Verrucomicrobia	Verrucomicrobiae	Verrucomicrobiales	-	-
3173	Bacteria	Proteobacteria	Gammaproteobacteria	Xanthomonadales	Xanthomonadaceae	Stenotrophomonas
3174	Bacteria	Thermi	Deinococci	Deinococcales	Deinococcaceae	Deinococcus
3175	Bacteria	Bacteroidetes	Bacteroidia	Bacteroidales	Bacteroidaceae	Bacteroides
3178	Bacteria	Actinobacteria	Actinobacteria	Actinomycetales	Microbacteriaceae	-
3188	Bacteria	Proteobacteria	Alphaproteobacteria	Rhizobiales	Aurantimonadaceae	-
3190	Bacteria	Acidobacteria	Chloracidobacteria	-	-	-
3194	Bacteria	Firmicutes	Clostridia	Clostridiales	Clostridiaceae	-
3199	Bacteria	Chloroflexi	Anaerolineae	DRC31	-	-
3202	Bacteria	Bacteroidetes	Bacteroidia	Bacteroidales	Prevotellaceae	Prevotella
3204	Bacteria	Actinobacteria	Actinobacteria	Actinomycetales	Nocardioidaceae	-
3209	Bacteria	Planctomycetes	Planctomycea	Pirellulales	-	-
3211	Bacteria	Proteobacteria	Deltaproteobacteria	Syntrophobacterales	Syntrophobacteraceae	-
3214	Bacteria	Chloroflexi	Chloroflexi	Roseiflexales	Kouleothrixaceae	-
3217	Bacteria	Spirochaetes	Leptospirae	Leptospirales	Leptospiraceae	SJA-88
3219	Bacteria	Acidobacteria	Acidobacteria-5	-	-	-
3221	Bacteria	TM7	TM7-1	-	-	-
3222	Bacteria	Planctomycetes	Planctomycea	Gemmatales	Gemmataceae	Gemmata
3223	Bacteria	Bacteroidetes	Sphingobacteria	Sphingobacteriales	-	-
3225	Bacteria	Proteobacteria	Deltaproteobacteria	Myxococcales	-	-
3226	Bacteria	Cyanobacteria	Nostocophycideae	Nostocales	Nostocaceae	-
3228	Bacteria	Bacteroidetes	Sphingobacteria	Sphingobacteriales	Flexibacteraceae	Hymenobacter
3230	Bacteria	Cyanobacteria	Nostocophycideae	Nostocales	Nostocaceae	-
3233	Bacteria	Firmicutes	Bacilli	Lactobacillales	Streptococcaceae	Streptococcus
3235	Bacteria	Actinobacteria	Actinobacteria	Actinomycetales	Microbacteriaceae	-
3236	Bacteria	Proteobacteria	Gammaproteobacteria	Legionellales	Coxiellaceae	-
3237	Bacteria	Bacteroidetes	Sphingobacteria	Sphingobacteriales	-	-
3239	Bacteria	Actinobacteria	Actinobacteria	Actinomycetales	Microbacteriaceae	Mycetocola
3243	Bacteria	Bacteroidetes	Sphingobacteria	Sphingobacteriales	-	Niabella
3246	Bacteria	Bacteroidetes	Flavobacteria	Flavobacteriales	Flavobacteriaceae	Sejongia
3247	Bacteria	Actinobacteria	Actinobacteria	Bifidobacteriales	Bifidobacteriaceae	-
3248	Bacteria	Proteobacteria	Betaproteobacteria	-	-	-
3250	Bacteria	Firmicutes	Bacilli	Lactobacillales	Lactobacillaceae	Lactobacillus
3251	Bacteria	Acidobacteria	Solibacteres	Solibacterales	Solibacteraceae	CandidatusSolibacter
3254	Bacteria	Cyanobacteria	Oscillatoriophycideae	Chroococcales	Xenococcaceae	Chroococcidiopsis
3259	Bacteria	Acidobacteria	Acidobacteria	Acidobacteriales	Acidobacteriaceae	-
3261	Bacteria	Acidobacteria	Chloracidobacteria	-	-	-
3263	Bacteria	Verrucomicrobia	Verrucomicrobiae	Verrucomicrobiales	Verrucomicrobiaceae	MSBL3
3264	Bacteria	Actinobacteria	Actinobacteria	Actinomycetales	Promicromonosporaceae	Cellulosimicrobium
3265	Bacteria	Bacteroidetes	Sphingobacteria	Sphingobacteriales	Flexibacteraceae	Hymenobacter
3269	Bacteria	Bacteroidetes	Bacteroidia	Bacteroidales	Prevotellaceae	Prevotella
3271	Bacteria	Firmicutes	Clostridia	Clostridiales	ClostridialesFamilyXI.IncertaeSedis	Anaerococcus
3272	Bacteria	Actinobacteria	Actinobacteria	Actinomycetales	Micrococcaceae	Renibacterium
3275	Bacteria	Proteobacteria	Deltaproteobacteria	CTD005-82B-02	-	-
3276	Bacteria	Cyanobacteria	Chloroplast	Chlorophyta	Trebouxiophyceae	-
3278	Bacteria	Proteobacteria	Alphaproteobacteria	Sphingomonadales	Sphingomonadaceae	-
3282	Bacteria	Chloroflexi	Ktedonobacteria	-	-	-
3283	Bacteria	Firmicutes	Clostridia	Clostridiales	-	-
3287	Bacteria	Firmicutes	Clostridia	Clostridiales	ClostridialesFamilyXI.IncertaeSedis	Peptoniphilus
3289	Archaea	Crenarchaeota	Thaumarchaeota	Nitrososphaerales	Nitrososphaeraceae	CandidatusNitrososphaera
3293	Bacteria	Proteobacteria	Alphaproteobacteria	Rhodospirillales	Acetobacteraceae	-
3294	Bacteria	Proteobacteria	Gammaproteobacteria	Oceanospirillales	Alteromonadaceae	Cellvibrio
3297	Bacteria	Proteobacteria	Betaproteobacteria	Rhodocyclales	Rhodocyclaceae	Dechloromonas
3298	Bacteria	Proteobacteria	Betaproteobacteria	Burkholderiales	Burkholderiaceae	Ralstonia
3299	Bacteria	TM7	TM7-3	EW055	-	-
3301	Bacteria	TM7	TM7-1	-	-	-
3302	Bacteria	Tenericutes	Mollicutes	Acholeplasmatales	Acholeplasmataceae	Acholeplasma
3303	Bacteria	Actinobacteria	Actinobacteria	Coriobacteriales	Coriobacteriaceae	Atopobium
3307	Bacteria	Firmicutes	Clostridia	Clostridiales	Lachnospiraceae	Oribacterium
3309	Bacteria	Proteobacteria	Deltaproteobacteria	Desulfuromonadales	-	-
3312	Bacteria	Acidobacteria	Acidobacteria	Acidobacteriales	-	-
3317	Bacteria	Chloroflexi	Chloroflexi	Herpetosiphonales	Herpetosiphonaceae	Herpetosiphon
3319	Bacteria	Bacteroidetes	Sphingobacteria	Sphingobacteriales	Flexibacteraceae	Hymenobacter
3321	Bacteria	Armatimonadetes	Armatimonadia	Armatimonadales	Armatimonadaceae	-
3322	Bacteria	Bacteroidetes	Sphingobacteria	Sphingobacteriales	-	-
3323	Bacteria	Proteobacteria	Gammaproteobacteria	Alteromonadales	Pseudoalteromonadaceae	Pseudoalteromonas
3324	Bacteria	Proteobacteria	Gammaproteobacteria	Pseudomonadales	Moraxellaceae	Acinetobacter
3325	Bacteria	Thermi	Deinococci	Deinococcales	Deinococcaceae	Deinococcus
3329	Bacteria	Planctomycetes	Planctomycea	Gemmatales	Gemmataceae	-
3332	Bacteria	Proteobacteria	Gammaproteobacteria	Pseudomonadales	Pseudomonadaceae	Pseudomonas
3339	Bacteria	SC4	-	-	-	-
3340	Bacteria	Actinobacteria	Actinobacteria	Actinomycetales	Nocardioidaceae	Friedmanniella
3341	Bacteria	Tenericutes	ML615J-28	-	-	-
3343	Bacteria	SC4	-	-	-	-
3344	Bacteria	SR1	-	-	-	-
3346	Bacteria	Firmicutes	Clostridia	Clostridiales	Veillonellaceae	Desulfosporomusa
3350	Bacteria	Proteobacteria	Gammaproteobacteria	Vibrionales	Vibrionaceae	Vibrio
3351	Bacteria	Proteobacteria	Alphaproteobacteria	Rhodobacterales	Rhodobacteraceae	Rubellimicrobium
3356	Bacteria	Firmicutes	Clostridia	Clostridiales	Lachnospiraceae	Moryella
3357	Bacteria	Proteobacteria	Alphaproteobacteria	Rhizobiales	-	-
3362	Bacteria	SC4	-	-	-	-
3364	Bacteria	Synergistetes	Synergistia	Synergistales	Dethiosulfovibrionaceae	Jonquetella
3365	Bacteria	Acidobacteria	Acidobacteria	Acidobacteriales	-	-
3366	Bacteria	Actinobacteria	Actinobacteria	Actinomycetales	-	-
3375	Bacteria	Armatimonadetes	S1a-1H	-	-	-
3376	Bacteria	Chloroflexi	Thermomicrobia	HN1-15	-	-
3381	Bacteria	Cyanobacteria	Chloroplast	Chlorophyta	Trebouxiophyceae	-
3382	Bacteria	Firmicutes	Clostridia	Clostridiales	ClostridialesFamilyXI.IncertaeSedis	Finegoldia
3386	Bacteria	Actinobacteria	Actinobacteria	Actinomycetales	Dermabacteraceae	Dermabacter
3387	Bacteria	Cyanobacteria	Nostocophycideae	Nostocales	Nostocaceae	-
3388	Bacteria	Proteobacteria	Gammaproteobacteria	Xanthomonadales	Xanthomonadaceae	Pseudoxanthomonas
3389	Bacteria	Thermi	Deinococci	Deinococcales	Deinococcaceae	Deinococcus
3394	Bacteria	Proteobacteria	Gammaproteobacteria	Enterobacteriales	Enterobacteriaceae	Pantoea
3395	Bacteria	Bacteroidetes	Sphingobacteria	Sphingobacteriales	Flexibacteraceae	Cytophaga
3397	Bacteria	Bacteroidetes	Sphingobacteria	Sphingobacteriales	-	-
3398	Bacteria	Planctomycetes	Phycisphaerae	-	-	-
3399	Bacteria	Actinobacteria	Actinobacteria	Actinomycetales	-	-
3400	Bacteria	Actinobacteria	Actinobacteria	Coriobacteriales	Coriobacteriaceae	-
3403	Bacteria	Actinobacteria	Actinobacteria	Actinomycetales	Nocardiaceae	Rhodococcus
3406	Bacteria	Proteobacteria	Alphaproteobacteria	Sphingomonadales	-	-
3407	Bacteria	Proteobacteria	Alphaproteobacteria	Rhodospirillales	Acetobacteraceae	Roseomonas
3408	Bacteria	Cyanobacteria	Nostocophycideae	Nostocales	Rivulariaceae	Calothrix
3410	Bacteria	SC4	KD3-113	-	-	-
3412	Bacteria	Actinobacteria	Actinobacteria	Actinomycetales	Dermabacteraceae	-
3415	Bacteria	Actinobacteria	Actinobacteria	Actinomycetales	-	-
3418	Bacteria	Proteobacteria	Alphaproteobacteria	Sphingomonadales	Sphingomonadaceae	Sphingobium
3423	Bacteria	Proteobacteria	Gammaproteobacteria	Pseudomonadales	Moraxellaceae	Acinetobacter
3425	Bacteria	Actinobacteria	Actinobacteria	Actinomycetales	Nocardiaceae	Rhodococcus
3427	Bacteria	TM7	TM7-3	EW055	-	-
3429	Bacteria	Verrucomicrobia	Opitutae	Opitutales	Opitutaceae	Opitutus
3436	Bacteria	Proteobacteria	Gammaproteobacteria	Pseudomonadales	Pseudomonadaceae	Pseudomonas
3437	Bacteria	Planctomycetes	Phycisphaerae	-	-	-
3442	Bacteria	Proteobacteria	Betaproteobacteria	Burkholderiales	Oxalobacteraceae	-
3448	Bacteria	Bacteroidetes	Bacteroidia	Bacteroidales	Bacteroidaceae	Bacteroides
3450	Bacteria	Planctomycetes	Planctomycea	Pirellulales	-	-
3451	Bacteria	Acidobacteria	Solibacteres	Solibacterales	Solibacteraceae	CandidatusSolibacter
3452	Bacteria	Bacteroidetes	Sphingobacteria	Sphingobacteriales	Sphingobacteriaceae	Sphingobacterium
3453	Bacteria	Armatimonadetes	SJA-176	-	-	-
3456	Bacteria	Bacteroidetes	Sphingobacteria	Sphingobacteriales	Sphingobacteriaceae	-
3458	Bacteria	Actinobacteria	Actinobacteria	Actinomycetales	Intrasporangiaceae	-
3459	Bacteria	TM7	TM7-1	-	-	-
3460	Bacteria	Chloroflexi	Chloroflexi	Roseiflexales	Kouleothrixaceae	-
3461	Bacteria	Proteobacteria	Gammaproteobacteria	Xanthomonadales	Xanthomonadaceae	Pseudoxanthomonas
3463	Bacteria	Bacteroidetes	Bacteroidia	Bacteroidales	Porphyromonadaceae	Porphyromonas
3464	Bacteria	Bacteroidetes	Sphingobacteria	Sphingobacteriales	Flexibacteraceae	Hymenobacter
3465	Bacteria	Firmicutes	Bacilli	Lactobacillales	Lactobacillaceae	Lactobacillus
3466	Bacteria	Actinobacteria	Actinobacteria	Actinomycetales	Corynebacteriaceae	Corynebacterium
3467	Bacteria	Actinobacteria	Actinobacteria	Actinomycetales	Dermacoccaceae	Dermacoccus
3468	Bacteria	Cyanobacteria	S15B-MN24	-	-	-
3469	Bacteria	Cyanobacteria	Oscillatoriophycideae	Oscillatoriales	Phormidiaceae	Phormidium
3470	Bacteria	TM7	TM7-1	-	-	-
3475	Bacteria	Cyanobacteria	Oscillatoriophycideae	Chroococcales	Xenococcaceae	Chroococcidiopsis
3477	Bacteria	Firmicutes	Bacilli	Gemellales	Gemellaceae	Gemella
3485	Bacteria	Proteobacteria	Betaproteobacteria	Burkholderiales	Alcaligenaceae	Achromobacter
3488	Bacteria	Actinobacteria	Actinobacteria	Actinomycetales	Geodermatophilaceae	-
3489	Bacteria	Tenericutes	Erysipelotrichi	Erysipelotrichales	Erysipelotrichaceae	Catenibacterium
3493	Bacteria	Actinobacteria	Actinobacteria	Actinomycetales	Actinomycetaceae	Mobiluncus
3495	Bacteria	Actinobacteria	Actinobacteria	Actinomycetales	Nocardioidaceae	Pimelobacter
3502	Bacteria	Proteobacteria	Alphaproteobacteria	Sphingomonadales	Sphingomonadaceae	Sphingomonas
3503	Bacteria	Proteobacteria	Gammaproteobacteria	Alteromonadales	Chromatiaceae	Rheinheimera
3504	Bacteria	Firmicutes	Clostridia	Clostridiales	Ruminococcaceae	Oscillospira
3509	Bacteria	Proteobacteria	Alphaproteobacteria	Rhizobiales	Rhizobiaceae	Agrobacterium
3511	Bacteria	Cyanobacteria	Oscillatoriophycideae	Chroococcales	Xenococcaceae	Chroococcidiopsis
3512	Bacteria	Cyanobacteria	Nostocophycideae	Nostocales	Rivulariaceae	Calothrix
3516	Bacteria	Cyanobacteria	Oscillatoriophycideae	Chroococcales	Xenococcaceae	Chroococcidiopsis
3517	Bacteria	Proteobacteria	Alphaproteobacteria	Rhodospirillales	Acetobacteraceae	Roseomonas
3518	Bacteria	Cyanobacteria	Chloroplast	Chlorophyta	Trebouxiophyceae	-
3519	Bacteria	Firmicutes	Bacilli	Bacillales	Bacillaceae	Bacillus
3521	Bacteria	Bacteroidetes	Sphingobacteria	Sphingobacteriales	Flexibacteraceae	-
3523	Bacteria	Proteobacteria	Betaproteobacteria	Neisseriales	Neisseriaceae	-
3525	Bacteria	Actinobacteria	Actinobacteria	Actinomycetales	Micrococcaceae	Arthrobacter
3527	Bacteria	Proteobacteria	Betaproteobacteria	Burkholderiales	Comamonadaceae	Brachymonas
3528	Bacteria	Bacteroidetes	Sphingobacteria	Sphingobacteriales	Flexibacteraceae	-
3529	Bacteria	Bacteroidetes	Sphingobacteria	Sphingobacteriales	-	Segetibacter
3530	Bacteria	Firmicutes	Bacilli	Bacillales	Bacillaceae	Bacillus
3532	Bacteria	Cyanobacteria	Chloroplast	Chlorophyta	Trebouxiophyceae	-
3533	Bacteria	Firmicutes	Clostridia	Clostridiales	Lachnospiraceae	Roseburia
3539	Bacteria	Bacteroidetes	Sphingobacteria	Sphingobacteriales	Sphingobacteriaceae	-
3543	Bacteria	Proteobacteria	Deltaproteobacteria	Myxococcales	-	-
3546	Bacteria	Chloroflexi	Anaerolineae	Caldilineales	Caldilineaceae	Caldilinea
3547	Bacteria	Firmicutes	Clostridia	Clostridiales	ClostridialesFamilyXI.IncertaeSedis	Peptoniphilus
3549	Bacteria	Bacteroidetes	Flavobacteria	Flavobacteriales	Cryomorphaceae	-
3550	Bacteria	Actinobacteria	Actinobacteria	Actinomycetales	Nocardioidaceae	Pimelobacter
3551	Bacteria	Bacteroidetes	Sphingobacteria	Sphingobacteriales	Flexibacteraceae	Cytophaga
3552	Bacteria	Actinobacteria	Actinobacteria	Actinomycetales	Nocardiaceae	Rhodococcus
3553	Bacteria	SC4	-	-	-	-
3556	Bacteria	Acidobacteria	Acidobacteria	Acidobacteriales	Acidobacteriaceae	-
3557	Bacteria	Verrucomicrobia	Verrucomicrobiae	Verrucomicrobiales	-	-
3558	Bacteria	Bacteroidetes	Sphingobacteria	Sphingobacteriales	Flexibacteraceae	Hymenobacter
3559	Bacteria	Cyanobacteria	Chloroplast	Chlorophyta	Chlamydomonadaceae	-
3561	Bacteria	Proteobacteria	Deltaproteobacteria	-	-	-
3566	Bacteria	Actinobacteria	Actinobacteria	Actinomycetales	Actinomycetaceae	Actinomyces
3567	Bacteria	Actinobacteria	Actinobacteria	Rubrobacterales	Rubrobacteraceae	Rubrobacter
3571	Bacteria	Cyanobacteria	Oscillatoriophycideae	Chroococcales	Microcystaceae	-
3572	Bacteria	Proteobacteria	Betaproteobacteria	Neisseriales	Neisseriaceae	-
3576	Bacteria	Bacteroidetes	Sphingobacteria	Sphingobacteriales	Flexibacteraceae	Cytophaga
3580	Bacteria	Actinobacteria	Actinobacteria	Actinomycetales	Corynebacteriaceae	Corynebacterium
3581	Bacteria	Acidobacteria	Acidobacteria	Acidobacteriales	Acidobacteriaceae	-
3584	Bacteria	Acidobacteria	Acidobacteria	Acidobacteriales	-	-
3585	Bacteria	Bacteroidetes	Flavobacteria	Flavobacteriales	Flavobacteriaceae	Capnocytophaga
3586	Bacteria	Bacteroidetes	Flavobacteria	Flavobacteriales	Flavobacteriaceae	Flavobacterium
3588	Bacteria	Proteobacteria	Alphaproteobacteria	Sphingomonadales	Sphingomonadaceae	Sphingomonas
3591	Bacteria	Proteobacteria	Alphaproteobacteria	Rhizobiales	Aurantimonadaceae	Aurantimonas
3594	Bacteria	Proteobacteria	Gammaproteobacteria	Enterobacteriales	Enterobacteriaceae	Buchnera
3595	Bacteria	Bacteroidetes	Sphingobacteria	Sphingobacteriales	Flexibacteraceae	-
3597	Bacteria	Acidobacteria	Chloracidobacteria	-	-	-
3600	Bacteria	Armatimonadetes	Armatimonadia	Armatimonadales	Armatimonadaceae	-
3601	Bacteria	Verrucomicrobia	Spartobacteria	Spartobacteriales	Spartobacteriaceae	CandidatusXiphinematobacter
3603	Bacteria	Proteobacteria	Deltaproteobacteria	Bdellovibrionales	Bdellovibrionaceae	Bdellovibrio
3604	Bacteria	Gemmatimonadetes	Gemmatimonadetes	-	-	-
3605	Bacteria	Proteobacteria	Alphaproteobacteria	Sphingomonadales	-	-
3608	Bacteria	Cyanobacteria	Oscillatoriophycideae	Chroococcales	Xenococcaceae	Chroococcidiopsis
3611	Bacteria	Proteobacteria	Deltaproteobacteria	Myxococcales	-	-
3615	Bacteria	Bacteroidetes	Flavobacteria	Flavobacteriales	-	-
3617	Bacteria	Proteobacteria	Gammaproteobacteria	Thiotrichales	Thiotrichaceae	-
3618	Bacteria	Cyanobacteria	4C0d-2	mle1-12	-	-
3623	Bacteria	Actinobacteria	Actinobacteria	Actinomycetales	Propionibacteriaceae	Propionibacterium
3624	Bacteria	Firmicutes	Bacilli	Lactobacillales	Carnobacteriaceae	Granulicatella
3627	Bacteria	Proteobacteria	Gammaproteobacteria	Alteromonadales	Colwelliaceae	Thalassomonas
3628	Bacteria	Proteobacteria	Alphaproteobacteria	Rhizobiales	Brucellaceae	Pseudochrobactrum
3631	Bacteria	Actinobacteria	Actinobacteria	Actinomycetales	Micrococcaceae	Kocuria
3632	Bacteria	Proteobacteria	Betaproteobacteria	Neisseriales	Neisseriaceae	-
3634	Bacteria	Chloroflexi	SOGA31	-	-	-
3635	Bacteria	Proteobacteria	Gammaproteobacteria	Enterobacteriales	Enterobacteriaceae	-
3640	Bacteria	Bacteroidetes	Flavobacteria	Flavobacteriales	Flavobacteriaceae	-
3643	Bacteria	Acidobacteria	Chloracidobacteria	-	-	-
3644	Bacteria	Bacteroidetes	Sphingobacteria	Sphingobacteriales	Flexibacteraceae	Spirosoma
3645	Bacteria	Proteobacteria	Alphaproteobacteria	Rhizobiales	Bradyrhizobiaceae	Rhodopseudomonas
3647	Bacteria	Bacteroidetes	Bacteroidia	Bacteroidales	Prevotellaceae	Prevotella
3648	Bacteria	Bacteroidetes	Flavobacteria	Flavobacteriales	Flavobacteriaceae	-
3653	Bacteria	TM7	TM7-3	EW055	-	-
3655	Bacteria	Bacteroidetes	Flavobacteria	Flavobacteriales	Flavobacteriaceae	-
3661	Bacteria	Actinobacteria	Actinobacteria	Solirubrobacterales	Solirubrobacteraceae	-
3662	Bacteria	Bacteroidetes	Sphingobacteria	Sphingobacteriales	-	-
3667	Bacteria	Acidobacteria	Acidobacteria	Acidobacteriales	-	-
3675	Bacteria	TM7	TM7-1	-	-	-
3676	Bacteria	Firmicutes	Bacilli	Bacillales	Staphylococcaceae	Staphylococcus
3677	Bacteria	Firmicutes	Bacilli	Bacillales	Bacillaceae	Bacillus
3678	Bacteria	Actinobacteria	Actinobacteria	Actinomycetales	Geodermatophilaceae	Geodermatophilus
3683	Bacteria	Bacteroidetes	Bacteroidia	Bacteroidales	-	-
3684	Bacteria	Bacteroidetes	Flavobacteria	-	-	-
3686	Bacteria	Firmicutes	Clostridia	Natranaerobiales	ML1228J-1	-
3689	Bacteria	Actinobacteria	Actinobacteria	Actinomycetales	Mycobacteriaceae	Mycobacterium
3692	Bacteria	Chloroflexi	Chloroflexi	Chloroflexales	Oscillochloridaceae	Oscillochloris
3693	Bacteria	Firmicutes	Bacilli	Bacillales	Alicyclobacillaceae	Alicyclobacillus
3699	Bacteria	Actinobacteria	Actinobacteria	Actinomycetales	Nocardioidaceae	Pimelobacter
3703	Bacteria	Armatimonadetes	S1a-1H	-	-	-
3704	Bacteria	Proteobacteria	Deltaproteobacteria	-	-	-
3705	Bacteria	Proteobacteria	Alphaproteobacteria	Sphingomonadales	Sphingomonadaceae	Kaistobacter
3711	Bacteria	Bacteroidetes	Sphingobacteria	Sphingobacteriales	Flexibacteraceae	Spirosoma
3713	Bacteria	Verrucomicrobia	Spartobacteria	Spartobacteriales	Spartobacteriaceae	Chthoniobacter
3714	Bacteria	Actinobacteria	Actinobacteria	Coriobacteriales	Coriobacteriaceae	Eggerthella
3715	Bacteria	SC4	-	-	-	-
3717	Bacteria	Actinobacteria	Actinobacteria	Solirubrobacterales	Patulibacteraceae	Patulibacter
3720	Bacteria	Bacteroidetes	Flavobacteria	Flavobacteriales	Flavobacteriaceae	Flavobacterium
3723	Bacteria	Proteobacteria	Alphaproteobacteria	Rhodospirillales	Rhodospirillaceae	Skermanella
3727	Bacteria	Bacteroidetes	Bacteroidia	Bacteroidales	Bacteroidaceae	Bacteroides
3730	Bacteria	WPS-2	-	-	-	-
3734	Bacteria	Spirochaetes	Spirochaetes	Spirochaetales	Spirochaetaceae	Treponema
3735	Bacteria	Bacteroidetes	Bacteroidia	Bacteroidales	Prevotellaceae	Prevotella
3736	Bacteria	Firmicutes	Bacilli	Bacillales	Paenibacillaceae	Paenibacillus
3738	Bacteria	Actinobacteria	Actinobacteria	Actinomycetales	Nocardiaceae	Rhodococcus
3741	Bacteria	Proteobacteria	Deltaproteobacteria	MIZ46	-	-
3742	Bacteria	Cyanobacteria	Chloroplast	Chlorophyta	Trebouxiophyceae	-
3746	Bacteria	Cyanobacteria	Oscillatoriophycideae	-	-	-
3747	Bacteria	Proteobacteria	Alphaproteobacteria	-	-	-
3749	Bacteria	Bacteroidetes	Sphingobacteria	Sphingobacteriales	Flexibacteraceae	Cytophaga
3751	Bacteria	ZB3	-	-	-	-
3757	Bacteria	Actinobacteria	Actinobacteria	Actinomycetales	Corynebacteriaceae	Corynebacterium
3760	Bacteria	Firmicutes	Clostridia	1B07	-	-
3763	Bacteria	Firmicutes	Clostridia	Clostridiales	Clostridiaceae	Clostridium
3766	Bacteria	Bacteroidetes	Bacteroidia	Bacteroidales	Prevotellaceae	Prevotella
3767	Bacteria	Chloroflexi	Anaerolineae	Caldilineales	-	-
3769	Bacteria	Firmicutes	Clostridia	Clostridiales	ClostridialesFamilyXI.IncertaeSedis	Anaerococcus
3770	Bacteria	Planctomycetes	Planctomycea	Pirellulales	-	-
3778	Bacteria	Actinobacteria	Actinobacteria	Solirubrobacterales	Solirubrobacteraceae	-
3780	Bacteria	Actinobacteria	Actinobacteria	Actinomycetales	Intrasporangiaceae	-
3781	Bacteria	Actinobacteria	Actinobacteria	Actinomycetales	Cellulomonadaceae	Oerskovia
3782	Bacteria	Firmicutes	Clostridia	Clostridiales	Veillonellaceae	Anaerospora
3785	Bacteria	Proteobacteria	Deltaproteobacteria	Myxococcales	-	-
3786	Bacteria	Cyanobacteria	4C0d-2	SM1D11	-	-
3787	Bacteria	Firmicutes	Clostridia	Clostridiales	Lachnospiraceae	-
3788	Bacteria	Proteobacteria	Gammaproteobacteria	Chromatiales	Sinobacteraceae	-
3789	Bacteria	Proteobacteria	Alphaproteobacteria	Rhodospirillales	Acetobacteraceae	-
3794	Bacteria	Firmicutes	Clostridia	Clostridiales	ClostridialesFamilyXI.IncertaeSedis	Finegoldia
3800	Bacteria	Firmicutes	Clostridia	Clostridiales	Veillonellaceae	Megamonas
3804	Bacteria	Actinobacteria	Actinobacteria	Actinomycetales	Tsukamurellaceae	Tsukamurella
3805	Bacteria	Actinobacteria	Actinobacteria	Acidimicrobiales	-	-
3806	Bacteria	TM7	TM7-1	-	-	-
3809	Bacteria	Bacteroidetes	Sphingobacteria	Sphingobacteriales	Sphingobacteriaceae	Pedobacter
3811	Bacteria	Actinobacteria	Actinobacteria	Actinomycetales	Nocardioidaceae	Aeromicrobium
3813	Bacteria	Actinobacteria	Actinobacteria	Rubrobacterales	Rubrobacteraceae	Rubrobacter
3817	Bacteria	SC4	-	-	-	-
3819	Bacteria	Bacteroidetes	Sphingobacteria	Sphingobacteriales	Sphingobacteriaceae	Pedobacter
3824	Bacteria	Actinobacteria	Actinobacteria	Actinomycetales	Pseudonocardiaceae	Pseudonocardia
3828	Bacteria	WS3	PRR-12	GN03	-	-
3832	Bacteria	Proteobacteria	Alphaproteobacteria	Rhizobiales	Phyllobacteriaceae	Parvibaculum
3836	Bacteria	Chloroflexi	Ktedonobacteria	-	-	-
3838	Bacteria	Tenericutes	Mollicutes	Mycoplasmatales	Mycoplasmataceae	Mycoplasma
3845	Bacteria	Firmicutes	Bacilli	Lactobacillales	Carnobacteriaceae	Desemzia
3846	Bacteria	Bacteroidetes	Flavobacteria	Flavobacteriales	Flavobacteriaceae	Flavobacterium
3851	Bacteria	Actinobacteria	Actinobacteria	Actinomycetales	Nocardiaceae	Rhodococcus
3852	Bacteria	Proteobacteria	Betaproteobacteria	Burkholderiales	Oxalobacteraceae	-
3853	Bacteria	Bacteroidetes	Sphingobacteria	Sphingobacteriales	Flexibacteraceae	Dyadobacter
3854	Bacteria	SC4	-	-	-	-
3856	Bacteria	Proteobacteria	Gammaproteobacteria	Alteromonadales	Colwelliaceae	-
3857	Bacteria	Bacteroidetes	Sphingobacteria	Sphingobacteriales	Flexibacteraceae	Hymenobacter
3859	Bacteria	Actinobacteria	Actinobacteria	Acidimicrobiales	Iamiaceae	-
3864	Bacteria	Firmicutes	Clostridia	Clostridiales	-	-
3866	Bacteria	Actinobacteria	Actinobacteria	Actinomycetales	Pseudonocardiaceae	Amycolatopsis
3869	Bacteria	Tenericutes	Erysipelotrichi	Erysipelotrichales	Erysipelotrichaceae	-
3871	Bacteria	Armatimonadetes	Chthonomonadetes	Chthonomonadales	Chthonomonadaceae	Chthonomonas
3872	Bacteria	Cyanobacteria	Chloroplast	Chlorophyta	Trebouxiophyceae	-
3874	Bacteria	Proteobacteria	Gammaproteobacteria	Xanthomonadales	Xanthomonadaceae	Rhodanobacter
3878	Bacteria	Chloroflexi	Anaerolineae	WCHB1-50	-	-
3879	Bacteria	SC4	-	-	-	-
3880	Bacteria	Spirochaetes	Spirochaetes	Spirochaetales	Spirochaetaceae	Treponema
3884	Bacteria	TM7	TM7-3	EW055	-	-
3885	Bacteria	Proteobacteria	Gammaproteobacteria	Oceanospirillales	Alteromonadaceae	BD2-13
3886	Bacteria	Bacteroidetes	Sphingobacteria	Sphingobacteriales	ML615J-4	-
3887	Bacteria	Proteobacteria	Gammaproteobacteria	Xanthomonadales	Xanthomonadaceae	Stenotrophomonas
3889	Bacteria	Proteobacteria	Gammaproteobacteria	Chromatiales	Sinobacteraceae	-
3892	Bacteria	Tenericutes	Erysipelotrichi	Erysipelotrichales	Erysipelotrichaceae	-
3893	Bacteria	Proteobacteria	Alphaproteobacteria	Rhodospirillales	Acetobacteraceae	-
3901	Bacteria	Cyanobacteria	Oscillatoriophycideae	Oscillatoriales	Phormidiaceae	Microcoleus
3903	Bacteria	Bacteroidetes	Sphingobacteria	Sphingobacteriales	Flexibacteraceae	Spirosoma
3904	Bacteria	Actinobacteria	Actinobacteria	Solirubrobacterales	Patulibacteraceae	-
3905	Bacteria	Verrucomicrobia	Verrucomicrobiae	Verrucomicrobiales	Verrucomicrobiaceae	-
3908	Bacteria	Acidobacteria	Sva0725	Sva0725	-	-
3910	Bacteria	Elusimicrobia	Elusimicrobia	FAC88	-	-
3911	Bacteria	Bacteroidetes	Bacteroidia	Bacteroidales	-	-
3912	Bacteria	Actinobacteria	Actinobacteria	Actinomycetales	Streptomycetaceae	Streptomyces
3913	Bacteria	Cyanobacteria	Nostocophycideae	Nostocales	Rivulariaceae	Calothrix
3914	Bacteria	Proteobacteria	Alphaproteobacteria	Rhodospirillales	Acetobacteraceae	Roseomonas
3916	Bacteria	Proteobacteria	Deltaproteobacteria	Myxococcales	-	-
3919	Bacteria	Verrucomicrobia	Verrucomicrobiae	Verrucomicrobiales	Verrucomicrobiaceae	-
3920	Bacteria	Firmicutes	Clostridia	Clostridiales	-	-
3921	Bacteria	Cyanobacteria	S15B-MN24	-	-	-
3922	Bacteria	Proteobacteria	Betaproteobacteria	Burkholderiales	Alcaligenaceae	-
3923	Bacteria	Proteobacteria	Alphaproteobacteria	Sphingomonadales	Sphingomonadaceae	Kaistobacter
3924	Bacteria	Firmicutes	Clostridia	Clostridiales	ClostridialesFamilyXI.IncertaeSedis	Anaerococcus
3925	Bacteria	Proteobacteria	Gammaproteobacteria	Pseudomonadales	Moraxellaceae	Acinetobacter
3926	Bacteria	Proteobacteria	Gammaproteobacteria	Pseudomonadales	Moraxellaceae	Acinetobacter
3928	Bacteria	Bacteroidetes	Bacteroidia	Bacteroidales	-	-
3931	Bacteria	Actinobacteria	Actinobacteria	Actinomycetales	Microbacteriaceae	-
3932	Bacteria	Bacteroidetes	Sphingobacteria	Sphingobacteriales	-	-
3933	Bacteria	Firmicutes	Bacilli	Lactobacillales	Streptococcaceae	Streptococcus
3934	Bacteria	Spirochaetes	Spirochaetes	Spirochaetales	Spirochaetaceae	Treponema
3935	Bacteria	Verrucomicrobia	Spartobacteria	Spartobacteriales	Spartobacteriaceae	MC18
3936	Bacteria	Firmicutes	Clostridia	Clostridiales	Clostridiaceae	Clostridium
3939	Bacteria	Bacteroidetes	Sphingobacteria	Sphingobacteriales	Flexibacteraceae	Cytophaga
3941	Bacteria	Firmicutes	Clostridia	Clostridiales	ClostridialesFamilyXI.IncertaeSedis	Anaerococcus
3945	Bacteria	AD3	ABS-6	-	-	-
3951	Bacteria	Chlorobi	OPB56	-	-	-
3954	Bacteria	Actinobacteria	Actinobacteria	Bifidobacteriales	Bifidobacteriaceae	Bifidobacterium
3955	Bacteria	Cyanobacteria	Oscillatoriophycideae	Oscillatoriales	Phormidiaceae	Arthrospira
3956	Bacteria	Tenericutes	Mollicutes	Acholeplasmatales	Acholeplasmataceae	CandidatusPhytoplasma
3959	Bacteria	Actinobacteria	Actinobacteria	Bifidobacteriales	Bifidobacteriaceae	Bifidobacterium
3961	Bacteria	Chloroflexi	Chloroflexi	Roseiflexales	Kouleothrixaceae	-
3963	Bacteria	Actinobacteria	Actinobacteria	Actinomycetales	Corynebacteriaceae	Corynebacterium
3965	Bacteria	Proteobacteria	Gammaproteobacteria	Pseudomonadales	Moraxellaceae	Acinetobacter
3968	Bacteria	Acidobacteria	Chloracidobacteria	-	-	-
3971	Bacteria	Chloroflexi	Chloroflexi	Herpetosiphonales	Herpetosiphonaceae	Herpetosiphon
3972	Bacteria	Cyanobacteria	Chloroplast	Chlorophyta	Chlamydomonadaceae	-
3973	Bacteria	Thermi	Deinococci	Deinococcales	Deinococcaceae	Deinococcus
3974	Bacteria	Chloroflexi	Chloroflexi	Roseiflexales	Kouleothrixaceae	-
3976	Bacteria	Gemmatimonadetes	Gemmatimonadetes	Gemmatimonadales	Gemmatimonadaceae	-
3981	Bacteria	Chloroflexi	TK17	mle1-48	-	-
3982	Bacteria	Proteobacteria	Alphaproteobacteria	Rhizobiales	Brucellaceae	-
3983	Bacteria	Actinobacteria	Actinobacteria	Solirubrobacterales	-	-
3985	Bacteria	Firmicutes	Bacilli	Bacillales	-	-
3986	Bacteria	Proteobacteria	Deltaproteobacteria	CTD005-82B-02	-	-
3988	Bacteria	TM7	TM7-3	Blgi18	-	-
3990	Bacteria	Firmicutes	Clostridia	Clostridiales	Ruminococcaceae	-
3999	Bacteria	Bacteroidetes	Flavobacteria	-	-	-
4001	Bacteria	Verrucomicrobia	Verrucomicrobiae	Verrucomicrobiales	Verrucomicrobiaceae	Luteolibacter
4002	Bacteria	Cyanobacteria	Nostocophycideae	Nostocales	Nostocaceae	-
4003	Bacteria	Chloroflexi	SOGA31	-	-	-
4008	Bacteria	Bacteroidetes	Sphingobacteria	Sphingobacteriales	Sphingobacteriaceae	Pedobacter
4010	Bacteria	Proteobacteria	Deltaproteobacteria	Bdellovibrionales	Bacteriovoracaceae	-
4014	Bacteria	Verrucomicrobia	Verrucomicrobiae	Verrucomicrobiales	Verrucomicrobiaceae	Prosthecobacter
4016	Bacteria	SC4	-	-	-	-
4017	Bacteria	Bacteroidetes	Sphingobacteria	Sphingobacteriales	Sphingobacteriaceae	Sphingobacterium
4018	Bacteria	Acidobacteria	Acidobacteria	Acidobacteriales	-	-
4021	Bacteria	Planctomycetes	Planctomycea	Gemmatales	Gemmataceae	Gemmata
4026	Bacteria	Proteobacteria	Gammaproteobacteria	Pseudomonadales	Moraxellaceae	Acinetobacter
4027	Bacteria	Firmicutes	Bacilli	Bacillales	-	-
4028	Bacteria	Spirochaetes	Spirochaetes	Spirochaetales	Spirochaetaceae	Treponema
4029	Bacteria	Planctomycetes	Planctomycea	Planctomycetales	Planctomycetaceae	Planctomyces
4035	Bacteria	Firmicutes	Clostridia	Clostridiales	Ruminococcaceae	-
4036	Bacteria	Cyanobacteria	Chloroplast	Chlorophyta	Trebouxiophyceae	-
4037	Bacteria	Bacteroidetes	Bacteroidia	Bacteroidales	Bacteroidaceae	Bacteroides
4040	Bacteria	Firmicutes	Clostridia	Clostridiales	Veillonellaceae	-
4041	Bacteria	Actinobacteria	Actinobacteria	Actinomycetales	Geodermatophilaceae	-
4044	Bacteria	-	-	-	-	-
4046	Bacteria	Planctomycetes	agg27	OM190	-	-
4047	Bacteria	Acidobacteria	iii1-8	DS-18	-	-
4049	Bacteria	Chlamydiae	Chlamydiae	Chlamydiales	-	-
4054	Bacteria	Proteobacteria	Gammaproteobacteria	Thiotrichales	-	-
4055	Bacteria	Proteobacteria	Gammaproteobacteria	Alteromonadales	Shewanellaceae	Shewanella
4056	Bacteria	Bacteroidetes	Bacteroidia	Bacteroidales	Porphyromonadaceae	Porphyromonas
4057	Bacteria	Proteobacteria	Alphaproteobacteria	Rhizobiales	Bradyrhizobiaceae	Bradyrhizobium
4063	Bacteria	Cyanobacteria	Chloroplast	Stramenopiles	-	-
4065	Bacteria	Cyanobacteria	Oscillatoriophycideae	Chroococcales	Xenococcaceae	Chroococcidiopsis
4068	Bacteria	Proteobacteria	Gammaproteobacteria	Xanthomonadales	Xanthomonadaceae	Stenotrophomonas
4071	Bacteria	Actinobacteria	Actinobacteria	Acidimicrobiales	AKIW874	-
4072	Bacteria	Actinobacteria	Actinobacteria	Actinomycetales	Corynebacteriaceae	Corynebacterium
4075	Bacteria	Bacteroidetes	Sphingobacteria	Sphingobacteriales	Flexibacteraceae	Dyadobacter
4078	Bacteria	Firmicutes	Clostridia	Clostridiales	ClostridialesFamilyXI.IncertaeSedis	Tissierella
4080	Bacteria	Proteobacteria	Alphaproteobacteria	Rhodobacterales	Rhodobacteraceae	Paracoccus
4081	Bacteria	Proteobacteria	Deltaproteobacteria	Bdellovibrionales	Bdellovibrionaceae	Bdellovibrio
4084	Bacteria	Planctomycetes	Phycisphaerae	-	-	-
4086	Bacteria	TM7	TM7-3	CW040	F16	-
[truncated: 3,719 more rows]
